# Supplementary material for: Identification of differentially accumulated proteins involved in regulating independent and combined osmosis and cadmium stress response in Brachypodium seedling roots
Source: Sci Rep. 2018 May 17;8:7790. doi: 10.1038/s41598-018-25959-8 (PMC5958118; doi:10.1038/s41598-018-25959-8)
Supplement: Supplementary file 2 — Table S2 [file 41598_2018_25959_MOESM2_ESM.xlsx]

## Sheet: Sheet1
Table S2. Complete list of 119 differentially accumulated protein spots in Bd21 seedling roots under control and three stress treatments with three times repetition. a) Spot number as given in Fig.4. b) Accession number: according to the NCBI database. c) Protein Score: statistical probability of true positive identification of the predicted protein calculated by MASCOT with 0.3 peptide tolerance…
Spot No.a	Accsession No.b	Taxonomy	Protein Name	Protein Scorec	Protein Score C. I. %d	Pep. Counte	TMW/TpI (kDa)f	Predicted Subcellular Localizationg	KOG No	Average %vol ratioh
										CK-1d:PEG-1d:Cd-1d:P+C-1d:CK-2d:PEG-2d:Cd-2d:P+C-2d:CK-3d:PEG-3d:Cd-3d:P+C-3d:CK-4d:PEG-4d:Cd-4d:P+C-4d
			Signal transduction
49	XP_003575164.1	Brachypodium distachyon	putative oxidoreductase GLYR1-like	138	100	12	30.8/5.72	Plastid	KOG0409	1.0:1.2:1.9:0.8:1.2:1.3:1.6:0.7:1.3:2.2:1.3:1.2:0.7:1.0:2.3:2.2
52	XP_003575164.1	Brachypodium distachyon	Putative oxidoreductase GLYR1-like	138	100	12	30.8/5.72	Plastid	KOG0409	1.0:0.8:1.6:2.7:0.9:1.1:2.6:0.8:3.2:0.0:1.5:0.8:1.3:0.5:2.7:1.5
60	XP_003567944.1	Brachypodium distachyon	guanine nucleotide-binding protein subunit beta-like protein A-like	640	100	17	36.6/6.05	Cyto	KOG0279	1.0:0.9:0.6:0.8:1.3:1.6:1.3:1.4:1.1:1.8:0.7:1.3:1.0:0.7:0.7:0.4
74	XP_003577480.1	Brachypodium distachyon	14–3–3-like protein GF14-D-like	127	100	10	29.5/4.8	Cyto	KOG0841	1.0:0.6:0.4:0.5:0.6:0.6:0.7:0.5:0.5:0.6:0.7:0.4:0.5:0.4:0.8:0.5
184	AGK91194.1	Brachypodium distachyon	Nucleoside diphosphate kinase II	545	100	8	16.7/5.93	Cyto	KOG0888	1.0:0.5:0.4:0.7:1.0:0.6:0.4:0.8:0.9:0.7:0.6:0.6:0.9:0.6:0.5:0.7
201	XP_003560774.1	Brachypodium distachyon	14-3-3-like protein A-like	229	100	10	29.3/4.82	Plastid	KOG0841	1.0:0.7:0.8:1.0:0.9:0.7:1.1:0.7:1.0:0.6:1.3:0.4:0.6:0.5:1.1:0.6
206	XP_003579911.1	Brachypodium distachyon	14–3–3-like protein GF14-B-like	477	100	17	29.8/4.71	Cyto	KOG0841	1.0:1.1:0.8:0.4:1.2:1.1:1.7:1.6:1.9:0.9:1.3:0.8:1.4:1.2:1.9:0.0
			Energy metabolism
31	XP_003568647.1	Brachypodium distachyon	triosephosphate isomerase	665	100	13	27.2/5.24	Cyto	KOG1643	1.0:1.6:0.6:1.2:1.2:1.4:1.3:1.9:1.8:1.2:1.2:1.4:1.0:1.4:0.9:1.6
33	XP_003568647.1	Brachypodium distachyon	triosephosphate isomerase	522	100	9	27.2/5.24	Cyto	KOG1643	1.0:1.5:0.8:1.3:1.1:1.1:1.1:1.3:1.5:0.7:0.8:1.3:0.9:1.2:1.3:1.5
42	XP_003568461.1	Brachypodium distachyon	probable carboxylesterase 17-like	128	100	5	38.8/5.59	Cyto	KOG1515	1.0:0.7:0.7:0.8:0.8:0.6:1.0:0.9:1.3:1.0:2.2:1.0:0.6:0.9:1.6:1.0
45	XP_003574053.1	Brachypodium distachyon	probable ATP synthase 24 kDa subunit	199	100	9	34.3/5.67	Mito		1.0:1.2:1.6:0.9:1.1:1.6:1.4:1.6:1.7:1.3:2.9:1.5:0.7:1.3:1.6:2.5
53	XP_003570555.1	Brachypodium distachyon	soluble inorganic pyrophosphatase 1	485	100	14	32/6.04	Plastid	KOG1626	1.0:1.9:2.3:1.1:1.7:1.9:3.0:2.2:3.0:2.4:3.7:1.7:1.7:2.3:3.5:2.1
72	XP_003573324.1	Brachypodium distachyon	glyceraldehyde-3-phosphate dehydrogenase	429	100	11	36.6/6.67	Cyto	KOG0657	1.0:1.4:0.7:2.3:2.1:0.9:1.9:2.5:1.4:1.0:2.4:1.7:2.9:1.3:1.3:0.3
81	XP_003577266.1	Brachypodium distachyon	Translationally-controlled tumor protein homolog	482	99.996	10	18.9/4.47	Cyto	KOG1727	1.0:1.0:0.8:2.2:1.1:1.2:0.5:1.0:1.3:1.2:0.6:0.8:0.9:0.8:0.0:0.7
88	XP_003573295.1	Brachypodium distachyon	fructokinase-2-like	719	100	15	36/5.15	Plastid	KOG2855	1.0:0.8:0.4:1.0:1.1:0.8:0.9:1.2:1.4:0.7:0.8:0.9:0.8:0.8:0.6:0.8
89	XP_003573295.1	Brachypodium distachyon	fructokinase-2-like	148	100	6	36/5.15	Plastid	KOG2855	1.0:0.8:0.6:0.9:0.8:0.6:0.8:1.0:0.8:0.9:0.8:0.6:0.8:0.6:0.5:1.5
92	XP_003574062.1	Brachypodium distachyon	malate dehydrogenase, cytoplasmic-like	901	100	16	35.9/5.76	Cyto	KOG1496	1.0:0.8:0.5:0.9:0.9:0.7:0.6:0.7:0.8:0.9:0.8:0.8:0.5:1.1:1.0:1.2
96	XP_003574841.1	Brachypodium distachyon	pyruvate dehydrogenase E1 component subunit beta	169	100	7	40/5.26	Mito	KOG0524	1.0:0.7:0.3:0.9:0.8:0.6:1.2:0.9:1.1:0.7:1.4:0.7:0.8:0.9:1.1:0.8
118	XP_003564974.1	Brachypodium distachyon	transaldolase 2-like	110	100	13	46.3/6.38	Plastid	KOG2772	1.0:0.6:0.2:0.3:0.5:0.5:0.6:0.8:0.3:0.3:0.4:0.1:0.2:0.2:0.8:1.0
128	XP_003577195.1	Brachypodium distachyon	ribulose bisphosphate carboxylase/oxygenase activase A	269	100	17	51.2/6.19	Plastid	KOG0651	1.0:0.9:0.7:1.0:1.1:0.8:2.2:1.3:0.8:0.3:0.8:0.6:0.7:0.8:0.5:0.7
141	XP_003563729.1	Brachypodium distachyon	V-type proton ATPase subunit B 1-like	552	100	17	54.2/5.11	Cyto	KOG1351	1.0:0.7:0.4:1.3:1.0:0.4:1.0:0.3:1.0:0.3:1.3:0.6:1.0:0.9:0.8:0.8
152	XP_003564482.1	Brachypodium distachyon	2,3-bisphosphoglycerate-independent phosphoglycerate mutase-like	681	100	26	60.6/5.49	Cyto	KOG4513	1.0:1.6:1.0:1.3:1.6:1.8:1.1:1.7:1.5:0.8:0.7:1.0:1.4:1.1:1.0:0.7
169	XP_003557240.1	Brachypodium distachyon	transketolase	84	100	11	80.1/5.93	Plastid	KOG0523	1.0:1.9:2.0:0.6:1.7:1.4:2.5:1.9:1.1:1.0:0.8:1.9:1.9:1.3:4.1:1.0
233	XP_003574841.1	Brachypodium distachyon	pyruvate dehydrogenase E1 component subunit beta	363	100	9	40/5.26	Mito	KOG0524	1.0:0.5:0.7:0.6:1.4:0.4:2.2:0.5:0.5:1.1:0.6:0.5:0.7:0.8:0.7:0.4
235	XP_003569476.1	Brachypodium distachyon	isocitrate dehydrogenase [NADP]	293	100	16	46.4/5.85	Cyto	KOG1526	1.0:2.2:2.1:1.8:0.9:2.7:1.8:2.5:0.8:2.3:1.0:0.8:0.7:2.9:2.0:0.0
239	XP_003557151.1	Brachypodium distachyon	6-phosphogluconate dehydrogenase, decarboxylating-like isoform 2	599	100	20	52.9/5.61	Cyto	KOG2653	1.0:2.0:5.1:0.4:1.9:1.9:3.1:2.3:3.5:2.6:1.0:0.9:1.8:2.1:2.6:1.2
245	XP_003573806.1	Brachypodium distachyon	enolase-like	434	100	19	48.3/5.56	Cyto	KOG2670	1.0:4.4:3.1:1.9:3.9:4.8:3.5:5.7:3.9:4.2:3.1:7.0:1.7:2.8:2.7:3.0
248	XP_003576586.1	Brachypodium distachyon	Formate–tetrahydrofolate ligase-like	331	100	18	77.7/8.16	Plastid	KOG4230	1.0:2.8:2.9:0.9:1.2:3.7:1.9:5.5:2.9:4.0:3.5:3.7:1.2:0.6:2.1:0.0
253	XP_003569666.1	Brachypodium distachyon	V-type proton ATPase subunit B2-like	85	100	11	54.4/5.08	Plastid	KOG1351	1.0:0.7:0.2:0.7:0.3:0.4:0.5:0.6:1.5:1.1:1.0:0.7:0.8:1.0:0.7:1.0
283	XP_003557240.1	Brachypodium distachyon	transketolase	85	100	9	80.1/5.93	Plastid	KOG0523	1.0:1.2:1.8:0.9:0.8:0.9:1.1:1.1:0.4:0.8:0.6:0.9:0.6:0.6:1.3:0.3
331	XP_003574053.1	Brachypodium distachyon	Probable ATP synthase 24 kDa subunit	316	100	14	27.4/5.67	Mito		1.0:2.6:0.0:0.7:0.4:0.9:1.2:0.0:0.0:3.6:0.0:1.8:0.7:0.7:0.0:0.0
349	XP_003574116.1	Brachypodium distachyon	alpha-Galactosidase-like	303	100	16	44.7/7.03	Cyto	KOG2366	1.0:0.3:0.2:0.2:0.2:0.2:0.2:0.1:0.2:0.3:0.3:0.1:0.2:0.1:0.0:0.1
382	XP_003569666.1	Brachypodium distachyon	V-type proton ATPase subunit B2-like	85	100	11	54.4/5.08	Plastid	KOG1351	1.0:0.4:0.0:1.1:0.2:0.3:0.5:0.5:5.9:4.6:0.4:0.2:0.3:0.5:0.4:0.5
430	XP_003558862.1	Brachypodium distachyon	putative aconitate hydratase	576	100	30	1107.4/6.37	Plastid	KOG0452	1.0:2.3:0.0:0.8:4.2:2.5:1.3:4.7:4.6:8.0:3.1:4.5:4.1:5.5:0.5:1.5
436	XP_003562658.1	Brachypodium distachyon	Sucrose synthase 2-like	101	100	18	93.6/6.1	Cyto	KOG0853	1.0:1.7:0.0:1.6:2.2:1.8:12.0:2.4:0.0:0.0:0.0:1.1:1.1:3.0:3.1:3.7
526	XP_003569580.1	Brachypodium distachyon	ATP synthase subunit beta	578	100	26	58.9/5.95	Mito	KOG1350	1.0:1.2:0.6:1.5:0.9:0.3:0.8:0.8:1.4:1.4:2.3:0.9:1.1:1.5:2.1:1.2
555	XP_003573806.1	Brachypodium distachyon	enolase	418	100	23	48/5.56	Cyto	KOG2670	1.0:3.4:3.2:3.8:2.8:2.9:5.4:3.2:0.8:1.2:1.6:2.8:2.7:1.6:2.8:5.9
			Detoxification and stress fense
7	XP_003574947.1	Brachypodium distachyon	Superoxide dismutase [Cu-Zn]	389	99.998	8	20.6/5.79	Cyto	KOG0441	1.0:0.6:0.4:0.7:0.7:0.7:0.9:0.9:1.2:0.7:1.2:0.9:0.8:0.6:0.8:1.1
8	XP_003574947.1	Brachypodium distachyon	superoxide dismutase [Cu-Zn] 4A-like	71	100	6	15.3/5.61	Cyto	KOG0441	1.0:0.8:0.3:0.9:1.1:0.8:0.8:1.1:1.4:0.7:0.9:1.0:0.8:0.9:0.9:1.0
10	XP_003558110.1	Brachypodium distachyon	pathogenesis-related protein 1-like	183	100	5	17.3/5.52	Cyto		1.0:0.6:0.3:1.0:1.0:0.6:1.2:1.1:1.0:0.7:0.9:1.4:0.8:0.8:1.5:1.4
19	XP_003579990.1	Brachypodium distachyon	peptide methionine sulfoxide reductase A2-1	462	100	19	20.8/5.41	Cyto	KOG1635	1.0:0.6:0.6:1.0:0.9:0.9:1.0:0.7:1.0:0.8:1.3:0.5:0.4:0.5:0.8:0.9
21	XP_003575085.1	Brachypodium distachyon	2-Cys peroxiredoxin BAS1	327	100	15	28.3/6.43	Cyto	KOG0852	1.0:0.8:0.0:1.2:0.7:0.7:0.9:0.9:1.5:1.0:0.8:1.0:0.7:0.7:1.1:0.8
22	XP_003575085.1	Brachypodium distachyon	2-Cys peroxiredoxin BAS1	350	100	14	28.5/6.43	Plastid	KOG0852	1.0:1.0:1.7:0.9:1.1:1.0:1.4:1.0:1.4:1.1:1.8:0.9:0.8:0.9:1.1:0.7
25	XP_003580395.1	Brachypodium distachyon	probable glutathione S-transferase GSTU6-like isoform 3	125	100	10	25.7/4.88	Cyto	KOG0406	1.0:0.4:1.6:0.7:0.6:0.6:1.0:1.0:1.0:0.8:1.0:0.9:0.5:0.4:0.9:0.9
27	XP_003569014.1	Brachypodium distachyon	glutathione S-transferase DHAR2-like isoform 1	147	100	14	23.6/5.67	Cyto	KOG1422	1.0:0.8:0.9:0.8:1.6:1.0:0.8:1.3:1.1:1.1:0.8:1.1:1.3:1.0:1.1:1.2
30	XP_003569014.1	Brachypodium distachyon	glutathione S-transferase DHAR2-like isoform 1	245	100	12	23.6/5.67	Cyto	KOG1422	1.0:0.6:0.0:0.0:1.5:1.2:2.8:3.9:0.0:1.6:2.2:3.0:0.0:1.0:2.0:2.7
34	XP_003569881.1	Brachypodium distachyon	Glutathione S-transferase 1-like	532	100	10	24.1/5.7	Cyto	KOG0867	1.0:2.3:1.6:1.7:2.3:2.6:3.5:1.6:1.5:1.4:2.6:1.5:1.6:1.9:3.1:2.0
35	XP_003566070.1	Brachypodium distachyon	salt stress root protein RS1	448	100	19	21.1/4.96	Cyto		1.0:2.2:2.0:1.0:2.3:1.8:4.5:5.4:4.3:2.5:5.0:3.3:3.3:3.0:5.3:4.1
37	XP_003562395.1	Brachypodium distachyon	L-ascorbate peroxidase 2, cytosolic-like	90	100	11	28.1/5.28	Cyto		1.0:0.9:0.7:1.0:1.2:1.1:1.0:1.4:1.5:0.7:1.3:0.8:0.8:0.9:0.9:0.7
38	XP_003558178.1	Brachypodium distachyon	L-ascorbate peroxidase 1, cytosolic-like	574	100	18	27.5/5.71	Cyto		1.0:1.3:1.9:1.1:1.5:1.3:1.1:1.2:1.4:1.1:1.1:1.8:1.0:1.0:2.5:1.1
39	XP_003558178.1	Brachypodium distachyon	L-ascorbate peroxidase 1, cytosolic-like	109	100	10	27.6/5.71	Cyto		1.0:0.7:0.8:0.7:1.3:1.2:0.6:0.9:0.8:0.9:0.6:0.7:0.6:0.7:1.0:1.0
59	XP_003557544.1	Brachypodium distachyon	oxygen-evolving enhancer protein 1	314	100	15	34.6/5.74	Plastid		1.0:1.1:0.3:0.9:0.9:1.0:2.3:1.2:1.4:0.9:1.3:0.9:1.0:1.0:0.7:1.3
64	XP_003573384.1	Brachypodium distachyon	lactoylglutathione lyase	230	100	16	32.6/5.34	Cyto	KOG2943	1.0:0.8:0.2:1.4:1.0:0.8:0.9:0.8:1.1:0.2:0.9:0.4:0.8:1.0:0.7:0.6
66	XP_003573384.1	Brachypodium distachyon	lactoylglutathione lyase	103	100	13	32.6/5.34	Cyto	KOG2943	1.0:0.9:0.1:1.1:0.6:1.1:1.1:0.4:1.1:0.8:1.7:0.8:0.7:0.5:0.9:1.3
71	XP_003575672.1	Brachypodium distachyon	isoflavone reductase homolog IRL-like	694	100	16	33.9/5.47	Cyto		1.0:1.4:0.7:2.3:2.1:0.9:1.9:2.5:1.4:1.0:2.4:1.7:2.9:1.3:1.3:0.3
75	XP_010238775.2	Brachypodium distachyon	2'-deoxymugineic-acid 2'-dioxygenase-like	258	100	12	35.4/5.63	Cyto	KOG0143	1.0:0.9:1.4:1.3:1.1:0.8:1.2:0.8:0.7:0.7:1.0:0.2:0.5:0.4:0.6:0.7
79	XP_003565909.1	Brachypodium distachyon	Glyoxylatereductase-like isoform 1	224	100	13	34.6/5.76	Cyto	KOG0069	1.0:1.3:0.4:1.5:1.6:0.9:2.1:2.0:0.6:2.5:2.4:0.7:0.2:0.5:1.4:0.6
109	XP_003570690.1	Brachypodium distachyon	glutamine synthetase cytosolic isozyme 1-1-like	434	100	11	39.3/5.47	Cyto	KOG0683	1.0:0.9:0.7:1.1:1.4:1.0:2.3:1.4:0.7:0.4:0.7:0.9:0.7:0.8:0.7:0.8
110	XP_003580719.1	Brachypodium distachyon	glutamine synthetase	270	100	17	46.6/6.21	Cyto	KOG0683	1.0:0.8:0.4:0.9:0.5:0.6:1.2:0.6:0.6:0.5:0.7:0.6:0.5:0.4:0.4:0.4
156	XP_003568012.1	Brachypodium distachyon	delta-1-pyrroline-5-carboxylate dehydrogenase 12A1	285	100	16	61.1/6.25	Mito	KOG2451	1.0:1.4:0.6:0.6:0.5:0.9:0.9:0.7:1.9:1.6:0.5:0.9:1.2:1.4:1.0:0.5
273	XP_003562828.1	Brachypodium distachyon	probable nucleoredoxin 1-1-like	150	100	15	64.7/4.88	Cyto	KOG2501	1.0:1.0:0.4:0.9:0.6:0.6:0.6:1.3:0.9:0.4:1.4:1.4:0.6:0.8:1.6:0.9
317	XP_003577266.1	Brachypodium distachyon	Translationally-controlled tumor protein homolog	482	100	10	18.9/4.47	Cyto	KOG1727	1.0:0.6:0.6:1.0:1.3:0.8:0.9:1.2:2.0:1.2:2.0:1.2:1.0:0.5:0.0:0.0
321	XP_003577266.1	Brachypodium distachyon	Translationally-controlled tumor protein homolog	482	100	10	18.9/4.47	Cyto	KOG1727	1.0:0.7:0.6:0.6:0.9:0.6:0.8:0.6:1.0:1.5:0.0:0.5:0.6:0.8:0.0:0.0
324	XP_003568165.1	Brachypodium distachyon	flavoprotein wrbA-like isoform 1	102	100	8	21.8/6.21	Cyto	KOG3135	1.0:0.7:0.0:0.0:1.4:0.3:0.0:0.0:2.7:2.3:2.5:0.8:2.6:0.5:2.6:0.0
350	XP_003568890.1	Brachypodium distachyon	Protein disulfide isomerase-like 2–1-like	369	100	15	40.46.08	ER	KOG0191	1.0:1.5:0.3:0.6:2.3:1.3:0.8:1.2:1.0:0.9:0.5:1.1:1.4:0.8:0.6:0.6
398	XP_003568012.1	Brachypodium distachyon	delta-1-pyrroline-5-carboxylate dehydrogenase 12A1	285	100	16	61.1/6.25	Mito	KOG2451	1.0:0.0:0.8:0.8:1.0:1.7:2.0:1.6:0.7:1.6:0.0:2.5:0.9:1.0:1.2:0.3
588	XP_003558178.1	Brachypodium distachyon	L-ascorbate peroxidase 1	583	100	17	27.5/5.71	Cyto		1.0:1.4:1.2:0.8:1.0:2.1:2.4:0.8:0.7:1.5:1.0:0.9:0.7:1.3:1.6:0.6
			Protein metabolism
18	XP_003558127.1	Brachypodium distachyon	40S ribosomal protein S7-like	151	100	9	22.3/9.79	Cyto	KOG3320	1.0:1.2:1.6:1.1:1.0:1.4:1.3:1.4:1.3:1.0:1.0:1.7:0.8:0.8:0.9:2.9
20	XP_003559006.1	Brachypodium distachyon	transcription factor BTF3-like	213	100	10	18.6/5.98	Cyto	KOG2240	1.0:0.0:0.5:0.0:0.4:0.3:2.2:0.9:0.0:0.3:0.0:0.5:0.4:0.4:0.6:0.7
46	XP_003557476.1	Brachypodium distachyon	indole-3-glycerol phosphate lyase	1000	100	15	34.4/8.42	Plastid	KOG4175	1.0:0.8:1.2:0.8:0.8:0.5:1.3:1.0:1.3:0.8:1.2:0.9:0.7:0.7:0.9:1.2
47	XP_003557476.1	Brachypodium distachyon	tryptophan synthase alpha chain	456	100	14	34.3/8.42	Plastid	KOG4175	1.0:0.6:0.7:1.2:0.6:0.4:2.2:0.9:1.3:1.4:4.7:1.4:1.1:1.1:2.2:1.2
67	XP_010236985.1	Brachypodium distachyon	cysteine synthase	496	100	24	34.3/5.39	Cyto	KOG1252	1.0:1.3:1.5:1.7:1.9:2.9:5.2:2.3:2.4:1.4:3.2:2.0:1.4:1.7:2.0:1.8
112	XP_003567630.1	Brachypodium distachyon	S-adenosylmethionine synthase 3-like	590	100	21	43.5/5.7	Cyto	KOG1506	1.0:0.4:1.4:0.7:1.5:0.4:1.5:0.6:0.6:0.9:1.3:0.4:0.8:0.5:1.5:0.4
115	XP_003567625.1	Brachypodium distachyon	S-adenosylmethionine synthase 1-like isoform 2	726	100	18	43.2/5.51	Cyto	KOG1506	1.0:0.3:0.7:0.6:1.0:0.3:1.1:0.5:0.6:0.2:0.8:0.4:0.5:0.4:1.2:0.2
132	XP_003563508.1	Brachypodium distachyon	eukaryotic initiation factor 4A-like	723	100	26	47.25.38	Cyto	KOG0327	1.0:0.7:1.7:0.7:0.7:0.5:2.9:1.2:1.2:0.6:1.0:0.9:1.3:0.9:1.2:0.5
159	XP_003570534.1	Brachypodium distachyon	Heat shock 70 kDaprotein,mitochondrial-like	559	100	19	68.7/5.47	Cyto	KOG0102	1.0:1.7:1.6:0.8:1.4:1.3:1.3:1.6:1.2:0.3:0.8:1.1:1.8:1.5:0.7:0.5
165	XP_003578898.1	Brachypodium distachyon	heat shock cognate 70 kDa protein 2-like	233	100	16	71.6/5.07	Cyto	KOG0101	1.0:1.3:0.3:1.9:0.4:0.3:0.3:1.2:0.2:0.4:0.4:0.3:0.8:1.7:0.3:0.7
166	XP_003578898.1	Brachypodium distachyon	Heat shock cognate 70 kDa protein 2-like	441	99.678	24	71.6/5.07	Cyto	KOG0101	1.0:1.2:0.9:1.5:0.4:0.7:1.4:1.1:0.3:0.1:1.4:1.2:1.1:0.7:1.9:0.9
200	XP_003562508.1	Brachypodium distachyon	elongation factor 1-beta-like isoform 2	254	100	4	22.1/4.52	Cyto	KOG1669	1.0:0.8:0.4:0.9:1.3:0.9:1.1:1.2:0.9:0.8:0.5:0.4:0.9:1.0:3.0:2.0
225	XP_003563980.1	Brachypodium distachyon	putative DNA repair protein RAD23-3-like	431	100	11	43/4.67	Nucl	KOG0011	1.0:0.4:0.7:0.5:0.8:0.4:0.4:0.4:0.0:0.8:0.0:0.4:0.4:0.8:0.4:0.0
230	XP_003563980.1	Brachypodium distachyon	Putative DNA repair protein RAD23-3-like	431	100	11	43/4.67	Mito	KOG0011	1.0:0.6:0.5:0.5:0.4:0.4:0.8:0.6:0.0:0.8:0.4:0.5:0.2:1.6:0.5:0.8
264	XP_003577737.1	Brachypodium distachyon	protein disulfide-isomerase-like isoform 2	598	99.998	24	54/4.89	ER	KOG0190	1.0:1.1:0.4:1.0:1.0:0.9:0.6:2.1:0.9:0.6:0.7:1.6:0.7:0.5:0.7:2.1
272	XP_003570534.1	Brachypodium distachyon	Heat shock 70 kDa protein	368	100	20	68.7/5.47	Cyto	KOG0102	1.0:0.7:0.8:1.5:0.5:0.6:0.5:0.6:0.8:0.9:0.4:0.6:0.8:0.9:0.4:0.4
281	XP_003568673.1	Brachypodium distachyon	stromal 70 kDa heat shock-related protein	354	100	18	73.2/5.04	Plastid	kog0102	1.0:0.8:0.3:0.9:0.6:0.6:0.6:0.9:0.7:0.2:0.7:0.7:0.6:0.7:0.6:0.7
353	XP_003563590.1	Brachypodium distachyon	tryptophan synthase beta chain 2	228	100	18	52.9/6.61	Cyto	KOG1395	1.0:0.3:0.2:0.5:0.2:0.3:0.5:0.3:0.4:0.4:0.6:0.1:0.2:0.3:0.5:0.3
354	XP_003559543.1	Brachypodium distachyon	Denticleless protein homolog A-like	67	100	6	57.2/8.99	Nucl	KOG0321	1.0:0.7:0.7:0.5:0.5:0.3:1.5:0.8:1.0:0.5:0.5:0.4:0.3:0.9:0.0:0.0
396	XP_003557154.1	Brachypodium distachyon	Chaperonin 60 subunit beta 1	258	100	10	64.3/5.6	Plastid	KOG0356	1.0:0.3:0.3:0.6:0.7:0.3:0.6:0.5:1.2:0.6:0.7:0.7:0.6:0.4:0.6:1.0
492	XP_003560292.1	Brachypodium distachyon	Protease 2-like, partial	408	100	27	82.1/5.19	Cyto	KOG2237	1.0:0.5:0.5:1.0:0.6:0.3:0.6:0.7:0.4:0.0:0.4:0.5:0.5:0.3:1.2:1.2
			Cell wall and cell structure
101	XP_003562308.1	Brachypodium distachyon	UDP-arabinopyranosemutase 1-like	259	100	11	42.1/5.82	Cyto		1.0:0.4:0.4:1.9:0.6:1.2:0.3:0.4:1.5:1.1:0.4:0.6:0.5:0.5:0.6:0.6
103	XP_003562308.1	Brachypodium distachyon	UDP-arabinopyranose mutase 1-like	396	100	17	42.1/5.82	Cyto		1.0:0.7:0.7:0.5:1.0:0.7:0.5:0.8:0.8:0.6:0.4:0.6:0.5:0.3:0.4:0.5
121	XP_003569118.1	Brachypodium distachyon	actin-97-like	809	100	17	41.9/5.23	Cyto	KOG0676	1.0:1.0:0.5:1.0:0.9:0.6:1.0:0.9:0.7:0.5:0.7:0.8:0.9:0.8:1.3:0.6
123	XP_003578869.1	Brachypodium distachyon	actin-3-like	910	100	15	41.9/5.31	Cyto	KOG0676	1.0:1.2:0.9:1.2:1.2:0.8:1.2:1.6:1.0:0.6:0.7:1.5:1.0:0.8:1.3:1.2
131	XP_003560377.1	Brachypodium distachyon	tubulin alpha-1 chain-like	1020	100	24	50.4/4.89	Cyto	KOG1376	1.0:1.9:0.4:1.4:0.3:1.9:0.9:0.7:1.4:1.7:1.5:2.1:0.3:1.0:1.3:3.1
139	XP_003560377.1	Brachypodium distachyon	tubulin alpha-1 chain-like	1020	100	24	50.4/4.89	Cyto	KOG1376	1.0:0.7:0.5:1.1:0.7:0.5:0.8:0.7:0.7:0.3:0.6:0.6:0.7:0.8:0.5:0.6
146	XP_003569962.1	Brachypodium distachyon	tubulin beta-3 chain-like	613	100	24	50.6/4.69	Cysk	KOG1375	1.0:0.6:0.5:0.7:0.3:0.2:0.5:0.2:0.9:0.3:0.4:0.2:0.6:0.5:0.5:0.3
			Other function		100
0	XP_003575382.1	Brachypodium distachyon	succinyl-CoA ligase [ADP-forming]	286	100	20	45.5/6.5	Mito	KOG2799	1.0:1.0:0.8:1.1:0.8:1.0:1.0:1.3:1.1:0.3:0.9:0.6:1.1:1.3:0.8:1.2
4	XP_003561423.1	Brachypodium distachyon	glycine-rich RNA-binding protein blt801-like	359	100	8	15.7/5.55	Nucl	KOG0118	1.0:0.5:1.0:0.7:0.8:0.6:0.5:0.6:0.7:0.5:0.4:0.2:0.7:0.6:0.4:0.3
6	XP_003564931.1	Brachypodium distachyon	small ubiquitin-related modifier 1-like	58	99.072	4	11.4/4.95	Nucl	KOG1769	1.0:0.9:0.5:0.8:1.0:0.8:1.8:1.4:1.3:0.9:2.8:1.1:0.6:1.0:2.5:1.2
50	XP_003574709.1	Brachypodium distachyon	probable caffeoyl-CoA O-methyltransferase At4g34050-like	275	100	7	27/5.06	Cyto		1.0:1.0:1.1:0.8:1.0:1.2:0.9:1.4:1.5:1.9:2.4:2.5:0.8:1.0:2.5:3.5
55	XP_003580912.1	Brachypodium distachyon	phosphoglycerate mutase-like protein 1	305	100	15	37.4/6.38	Mito	KOG4754	1.0:0.8:0.6:0.4:1.0:1.4:2.4:1.0:0.0:1.0:1.1:1.4:1.9:1.0:1.8:1.4
63	XP_003577189.1	Brachypodium distachyon	cysteine synthase-like	428	100	17	34.4/5.39	Cyto	KOG1252	1.0:2.0:0.4:2.0:0.5:2.8:1.8:1.5:1.4:1.0:1.2:1.4:0.8:1.4:0.8:2.2
83	XP_003565351.1	Brachypodium distachyon	uncharacterized protein LOC100824481	430	100	15	35.9/5.88	Nucl		1.0:0.7:2.0:1.0:0.8:1.6:1.1:0.9:1.5:1.0:1.3:1.2:1.3:0.9:2.7:1.4
84	XP_003558466.1	Brachypodium distachyon	glutamine synthetase cytosolic isozyme 1-2-like	78	100	6	39/5.58	Cyto	KOG0683	1.0:0.8:1.1:1.2:1.2:0.9:2.6:1.7:0.8:1.5:1.2:1.2:0.7:0.8:1.2:1.0
90	XP_003557407.1	Brachypodium distachyon	5'-nucleotidase surE-like	72	100	7	32.5/4.99	Cyto		1.0:0.9:0.6:1.0:0.5:0.9:1.5:1.5:1.0:1.4:1.7:0.8:0.9:0.8:1.7:2.2
93	XP_003573470.1	Brachypodium distachyon	tricetin 3',4',5'-O-trimethyltransferase-like	832	100	15	39/5.49	Cyto	KOG3178	1.0:0.3:0.4:0.7:1.0:0.6:1.1:0.5:0.9:0.2:0.5:0.2:0.7:0.7:0.7:0.4
94	XP_003573467.1	Brachypodium distachyon	stomatin-like protein 2-like	200	100	12	38.5/6.41	Mito	KOG2620	1.0:0.6:0.4:0.5:1.0:1.2:0.9:0.7:0.4:0.9:0.7:0.4:0.3:0.7:0.9:0.8
98	XP_003558466.1	Brachypodium distachyon	glutamine synthetase cytosolic isozyme 1-2-like	78	100	6	39/5.58	Cyto	KOG0693	1.0:0.5:1.1:1.1:0.8:1.8:2.4:0.9:0.0:2.5:0.0:0.0:1.7:1.9:1.7:1.2
99	XP_003562546.1	Brachypodium distachyon	uncharacterized protein LOC100833662	356	100	15	36/4.97	Cyto		1.0:1.2:0.8:0.7:1.1:0.9:0.9:1.3:0.8:0.6:0.9:0.4:0.9:1.3:0.5:0.8
111	XP_003571342.1	Brachypodium distachyon	DNA damage-inducible protein 1	239	100	17	45.1/5.13	Nucl	KOG0012	1.0:0.7:0.3:0.8:1.6:0.7:2.0:1.0:0.7:0.3:0.5:0.3:0.7:0.6:0.3:0.4
186	XP_003563400.1	Brachypodium distachyon	regulator of ribonuclease-like protein 2-like	66	100	4	18.3/5.6	Cyto		1.0:0.8:1.4:0.9:1.5:0.8:1.0:0.8:2.7:1.1:1.1:1.4:0.8:0.9:1.8:1.7
187	XP_003561717.1	Brachypodium distachyon	Pathogenesis-related protein 1-like	89	100	6	17.9/5.63	Cyto		1.0:0.7:0.4:0.8:0.9:0.8:0.4:0.6:0.8:0.5:0.5:0.3:0.5:0.6:0.2:0.4
195	XP_003574707.1	Brachypodium distachyon	caffeoyl-CoA O-methyltransferase-like	116	100	8	27.1/4.96	Cyto	KOG1663	1.0:1.2:1.0:0.9:1.1:1.0:1.6:1.5:1.4:1.2:1.2:1.1:0.7:0.5:1.3:1.8
219	XP_003573470.1	Brachypodium distachyon	tricetin 3',4',5'-O-trimethyltransferase-like	290	100	13	39/5.58	Cyto	KOG3178	1.0:0.6:0.9:0.8:1.2:1.0:1.9:1.3:1.8:0.6:1.5:0.8:0.9:0.7:1.7:1.3
304	XP_003576265.1	Brachypodium distachyon	glycine-rich RNA-binding protein blt801-like	1270	100	10	16.3/5.81	Nucl	KOG0118	1.0:0.6:0.4:0.9:0.8:0.6:0.6:0.8:0.8:0.6:0.4:0.5:0.6:0.6:0.6:0.5
346	XP_003558343.1	Brachypodium distachyon	Uncharacterized protein LOC100837725	208	99.436	17	42/5.05	Cyto		1.0:0.3:0.7:0.7:1.2:0.3:1.2:1.3:0.6:0.5:0.4:0.0:0.9:0.4:0.0:0.0
411	XP_003560845.1	Brachypodium distachyon	NADH dehydrogenase [ubiquinone] iron-sulfur protein 1	956	100	30	81.6/5.96	Mito	KOG2282	1.0:1.7:3.1:1.6:1.8:1.2:2.0:1.2:2.0:0.9:1.1:0.5:1.4:1.8:0.8:1.2
546	XP_003564149.1	Brachypodium distachyon	3-oxoacyl-[acyl-carrier-protein] synthase I	56	100	6	48.6/6.72	Cyto	KOG1394	1.0:1.3:2.1:1.1:1.3:1.1:2.7:1.1:1.4:1.7:1.2:1.1:1.2:1.4:1.0:1.0
585	XP_003561914.1	Brachypodium distachyon	pyruvate dehydrogenase E1 component subunit beta-4	203	100	12	42.3/6.38	Cyto	KOG0524	1.0:0.5:0.5:0.9:1.0:0.9:0.4:0.6:0.7:0.5:0.9:0.3:0.5:0.6:0.4:0.5
591	XP_003573226.1	Brachypodium distachyon	luminal-binding protein 3	740	100	33	73.3/5.09	ER	KOG0100	1.0:0.4:0.9:0.7:0.5:0.1:0.4:0.4:0.5:0.1:0.7:0.5:0.8:0.3:0.7:0.5
