# Supplementary material for: Identification of differentially accumulated proteins involved in regulating independent and combined osmosis and cadmium stress response in Brachypodium seedling roots
Source: Sci Rep. 2018 May 17;8:7790. doi: 10.1038/s41598-018-25959-8 (PMC5958118; doi:10.1038/s41598-018-25959-8)
Supplement: Supplementary file 3 — Table S3 [file 41598_2018_25959_MOESM3_ESM.xlsx]

## Sheet: Sheet1
Table S3. The identified differentially accumulated protein (DAP) spots from 2-DE maps of Bd21 roots under three stress treatments in combination with the MALDI-TOF MS and MS/MS data
(a) The statistical probability of a true positive identification of the predicted protein, as calculated by MASCOT using MS and MS/MS data
(b) The matched peptide count.
* These spots were identified as protein group containing more than one protein.
DEP spot No.	gi Number	Protein Name	Protein Score (a)	Protein Score C. I. %	Total Ion Score	Total Ion Score C. I. %	Pep. Count (b)	Calc. Mass	Obsrv. Mass	± da	± ppm	Start Seq.	End Seq.	Peptide Sequence	Ion Score	Ion Score C. I. %	Modification
0	XP_003575382.1	succinyl-CoA ligase [ADP-forming]	286	100	136	100	20	961.422	961.415	-0.0068	-7	269	276	DTTQEDPR
								972.486	972.467	-0.0186	-19	219	225	LYELFCK	48	99.789	Carbamidomethyl (C)[6]
								972.486	972.467	-0.0186	-19	219	225	LYELFCK			Carbamidomethyl (C)[6]
								1004.59	1004.56	-0.0243	-24	261	268	QKEIFALR	29	85.815
								1004.59	1004.56	-0.0243	-24	261	268	QKEIFALR
								1046.58	1046.56	-0.0261	-25	339	347	ILTSDDRVK
								1059.62	1059.58	-0.0399	-38	111	119	MLNQILVTK
								1072.6	1072.57	-0.0317	-30	49	59	GAVVGSVQEVK
								1075.62	1075.58	-0.0333	-31	111	119	MLNQILVTK			Oxidation (M)[1]
								1094.63	1094.6	-0.0334	-31	90	100	SGLQGGVHIVK	3	0
								1094.63	1094.6	-0.0334	-31	90	100	SGLQGGVHIVK
								1130.62	1130.59	-0.037	-33	153	163	TAGPLIIACSK			Carbamidomethyl (C)[9]
								1182.55	1182.53	-0.0268	-23	251	260	LNFDDNAAFR	56	99.967
								1182.55	1182.53	-0.0268	-23	251	260	LNFDDNAAFR
								1216.63	1216.6	-0.0268	-22	384	394	LEGTNVDQGKR	5	0
								1216.63	1216.6	-0.0268	-22	384	394	LEGTNVDQGKR
								1275.75	1275.7	-0.045	-35	348	359	AILVNIFGGIMK
								1291.74	1291.7	-0.0429	-33	348	359	AILVNIFGGIMK			Oxidation (M)[11]
								1317.68	1317.65	-0.0359	-27	360	372	CDVIASGIVNAAK			Carbamidomethyl (C)[1]
								1530.74	1530.71	-0.033	-22	269	282	DTTQEDPREVAAAK
								1602.79	1602.76	-0.039	-24	28	41	LNIHEYQGAELMGK
								1618.79	1618.74	-0.0518	-32	28	41	LNIHEYQGAELMGK			Oxidation (M)[12]
								1684.88	1684.81	-0.0606	-36	189	205	GITDEDAGKVVDGLAPK
								1818.88	1818.85	-0.0314	-17	137	151	MSLVNEMYFAITLDR			Oxidation (M)[1]
								1834.87	1834.82	-0.0479	-26	137	151	MSLVNEMYFAITLDR			Oxidation (M)[1,7]
								1850.94	1850.89	-0.0504	-27	244	260	LVAADAKLNFDDNAAFR
								1878.86	1878.83	-0.0361	-19	398	415	ESGMALITAEDLDDAAEK
								1894.86	1894.8	-0.0546	-29	398	415	ESGMALITAEDLDDAAEK			Oxidation (M)[4]
								1980	1979.94	-0.0586	-30	164	181	GGTSIEDLAEKYPDMIIK
								1995.99	1995.93	-0.0673	-34	164	181	GGTSIEDLAEKYPDMIIK			Oxidation (M)[15]
								2587.28	2587.21	-0.0696	-27	313	338	LHGGTPANFLDVGGSASEGQVVEAFK
*7	XP_003574947.1	Superoxide dismutase [Cu-Zn]	389	100	369	100	8	1411.68	1412.4640		-158.45	179	193	GGHELSLSTGNAGGR
								1411.68	1412.4640		-158.45	179	193	GGHELSLSTGNAGGR	134
								1470.74	1471.49		-170.28	166	178	AFVVHELEDDLGK
								1470.74	1471.49		-170.28	166	178	AFVVHELEDDLGK	120
								2487.21	2487.86		-143.94	61	84	GTSQVEGVVTLTQEDDGPTSVNVR
								2487.21	2487.86		-143.94	61	84	GTSQVEGVVTLTQEDDGPTSVNVR	115
								2864.41	2864.97		-155.28	166	193	AFVVHELEDDLGKGGHELSLSTGNAGGR
								3554.83	3555.44		-112.03	130	165	HAGDLGNIVANAEGIAETTIVDSQIPLSGPNAVVGR
*10	XP_003558110.1	pathogenesis-related protein 1-like	89	99.997	56	99.989	6	854.535	854.504	-0.0303	-35	130	137	LLPGVEVK
								922.452	922.431	-0.0203	-22	79	86	LDFVDADK
								1440.83	1440.8	-0.0284	-20	130	142	LLPGVEVKDEITK
								1440.83	1440.8	-0.0284	-20	130	142	LLPGVEVKDEITK	56	99.989
								1499.65	1499.63	-0.0207	-14	79	90	LDFVDADKCECK			Carbamidomethyl (C)[9,11]
								1726.8	1726.9	0.1004	58	63	76	QFNFTSVMPFSFMK			Oxidation (M)[8]
								1742.79	1742.89	0.0993	57	63	76	QFNFTSVMPFSFMK			Oxidation (M)[8,13]
								2183.16	2183.14	-0.019	-9	41	62	LAPHIVASAHPVEGEGSI
														GSVR
19	XP_003579990.1	peptide methionine sulfoxide reductase A2-1	462	100	381	100	19	733.349	734.2980		-80.00	135	140	ESLEEK
								745.387	746.2132		-243.06	141	145	QREWK
								757.376	758.264		-156.81	82	87	VHYDPK
								951.489	952.353		-150.47	102	109	HNPTTLNR
								951.489	952.353		-150.47	102	109	HNPTTLNR	66
								1136.52	1137.36		-151.37	110	119	QGNDVGTQYR
								1136.52	1137.36		-151.37	110	119	QGNDVGTQYR	96
								1239.71	1240.5		-176.82	146	156	EQIVTELLPAK
								1269.59	1270.43		-132.97	68	81	GVCGGGTGHAEAVR
								1367.8	1368.58		-170.24	146	157	EQIVTELLPAKK
								1450.66	1451.44		-157.70	120	131	SGIYYYTAEQEK
								1450.66	1451.44		-157.70	120	131	SGIYYYTAEQEK	71
								1806.84	1807.6		-136.46	120	134	SGIYYYTAEQEKEAR
								1806.84	1807.6		-136.46	120	134	SGIYYYTAEQEKEAR	23
								1829.8260	1830.56		-150.29	158	171	FYPAEDYHQQYLEK
								1836.83	1837.56		-151.48	52	67	TEVGYSQGHVDEPTYR
								1836.83	1837.56		-151.48	52	67	TEVGYSQGHVDEPTYR	89
								1957.9210	1958.65		-143.50	157	171	KFYPAEDYHQQYLEK
								1957.9210	1958.65		-143.50	157	171	KFYPAEDYHQQYLEK	36
*21	XP_003575085.1	2-Cys peroxiredoxin BAS1	783	100	703	100	12	805.482	805.46	-0.0218	-27	190	196	GLFIIDK
								837.377	837.365	-0.0124	-15	213	219	SVDETMR
								853.372	853.352	-0.0199	-23	213	219	SVDETMR			Oxidation (M)[6]
								1035.57	1035.54	-0.0367	-35	163	171	YPLISDVTK
								1268.68	1268.64	-0.0481	-38	60	72	AGGVDELPLVGNK
								1507.87	1507.87	-0.0014	-1	176	189	SFGVLIPHQGIALR
								1507.87	1507.87	-0.0014	-1	176	189	SFGVLIPHQGIALR	120	100
								1721.93	1721.92	-0.0051	-3	197	212	EGVIQHSTINNLAIGR
								1721.93	1721.92	-0.0051	-3	197	212	EGVIQHSTINNLAIGR	158	100
								1762.96	1762.91	-0.0449	-25	155	171	SGGLGDLKYPLISDVTK
								2054.97	2054.95	-0.0249	-12	73	90	APDFDAEAVFDQEFINVK
								2054.97	2054.95	-0.0249	-12	73	90	APDFDAEAVFDQEFINVK	172	100
								2508.39	2508.39	0.0012	0	190	212	GLFIIDKEGVIQHSTINNLA
														IGR
								2508.39	2508.39	0.0012	0	190	212	GLFIIDKEGVIQHSTINNLA	94	100
														IGR
								2685.4	2685.4	0.0039	1	130	153	INTQVLGVSIDSVFSHLA
														WVQTDR
								2685.4	2685.4	0.0039	1	130	153	INTQVLGVSIDSVFSHLA	25	83.356
														WVQTDR
								2813.49	2813.5	0.0088	3	130	154	INTQVLGVSIDSVFSHLA
														WVQTDRK
								2857.38	2857.39	0.0088	3	220	244	TLQALQYVQENPDEVCP			Carbamidomethyl (C)[16]
														AGWKPGEK
								2857.38	2857.39	0.0088	3	220	244	TLQALQYVQENPDEVCP	135	100	Carbamidomethyl (C)[16]
														AGWKPGEK
25	XP_003580395.1	probable glutathione S-transferase GSTU6-like isoform 3	125	100	47	99.852	10	820.387	820.352	-0.0353	-43	1	8	MAGGDELK
								864.446	864.473	0.0268	31	201	208	FGELEAAK
								915.489	915.536	0.0462	50	209	216	AVLQDVDR
								915.489	915.536	0.0462	50	209	216	AVLQDVDR	11	0
								967.528	967.479	-0.0489	-51	217	224	VVEYAMKK
								1185.66	1185.6	-0.0608	-51	109	119	VPLHLTGFSSK
								1203.62	1203.67	0.0495	41	191	200	TPLLAAWMER			Oxidation (M)[8]
								1323.73	1323.77	0.0419	32	43	54	SELLLSSNPVHK
								1368.59	1368.73	0.1364	100	120	131	SNTEEDKAEAMK			Oxidation (M)[11]
								1503.82	1503.89	0.074	49	132	145	QTFVAVEALEGALR
								1503.82	1503.89	0.074	49	132	145	QTFVAVEALEGALR	36	97.984
								1751.9	1751.97	0.0716	41	209	223	AVLQDVDRVVEYAMK			Oxidation (M)[14]
*27	XP_003569014.1	glutathione S-transferase DHAR2-like isoform 1	245	100	131	100	12	1019.52	1019.46	-0.0516	-51	60	69	VPVFNSGDGK
								1121.61	1121.55	-0.0604	-54	201	210	EHLIAGWAPK	1	0
								1121.61	1121.55	-0.0604	-54	201	210	EHLIAGWAPK
								1186.69	1186.62	-0.0641	-54	103	112	IFSTFIAFLK
								1497.82	1497.75	-0.0729	-49	158	169	LFHLQVSLEHFK
								1588.87	1588.79	-0.0878	-55	41	53	LIDVSNKPEWFLK	20	0
								1588.87	1588.79	-0.0878	-55	41	53	LIDVSNKPEWFLK
								1621.88	1621.79	-0.0848	-52	123	136	ALLDELQALEEHLK
								1657.85	1657.81	-0.0484	-29	54	69	INPEGKVPVFNSGDGK
								1759.91	1759.82	-0.0959	-54	70	84	WIADSDVITQIIEEK
								1759.91	1759.82	-0.0959	-54	70	84	WIADSDVITQIIEEK
								1827.84	1827.76	-0.0886	-48	9	25	AAVGHPDTLGDCPFSQR	53	99.939	Carbamidomethyl (C)[12]
								1827.84	1827.76	-0.0886	-48	9	25	AAVGHPDTLGDCPFSQR			Carbamidomethyl (C)[12]
								1908.96	1908.85	-0.1132	-59	85	102	YPTPSLVTPPEYSSVGSK	31	88.711
								1908.96	1908.85	-0.1132	-59	85	102	YPTPSLVTPPEYSSVGSK
								2005.04	2004.95	-0.0892	-44	173	190	IPETLTGVHAYTEALFSR	27	73.719
								2005.04	2004.95	-0.0892	-44	173	190	IPETLTGVHAYTEALFSR
								2110.06	2109.95	-0.1062	-50	137	157	AHGPYINGENVSAADLSLGPK
*31	XP_003568647.1	Triosephosphate isomerase	577	100	494	100	18	916.423	916.426	0.0022	2	186	192	TFDVCFK			Carbamidomethyl (C)[5]
								954.483	954.486	0.0026	3	53	60	FFVGGNWK
								954.483	954.486	0.0026	3	53	60	FFVGGNWK	50	99.733
								1078.59	1078.59	-0.0012	-1	160	169	AAYALSQNLK
								1205.61	1205.61	0.0014	1	241	252	TNVSADVASSVR
								1205.61	1205.61	0.0014	1	241	252	TNVSADVASSVR	104	100
								1301.62	1301.62	0.0039	3	182	192	EAGKTFDVCFK			Carbamidomethyl (C)[9]
								1345.71	1345.7	-0.0097	-7	106	117	IEVSAQNTWIGK
								1357.67	1357.68	0.0078	6	147	158	HVIGEDDQFIGK
								1381.59	1381.68	0.095	69	182	192	EAGKTFDVCFK			Carbamidomethyl (C)[9], Phospho (ST)[5]
								1419.7	1419.69	-0.0022	-2	170	181	VMACIGELLEER			Carbamidomethyl (C)[4]
								1435.69	1435.7	0.0034	2	170	181	VMACIGELLEER			Carbamidomethyl (C)[4], Oxidation (M)[2]
								1443.6	1443.71	0.104	72	2	14	AAPSSLASSHLSR			Phospho (ST)[4,5]
								1485.77	1485.77	0.0002	0	147	159	HVIGEDDQFIGKK
								1485.77	1485.77	0.0002	0	147	159	HVIGEDDQFIGKK	89	100
								1496.71	1496.71	0.0027	2	285	298	GPDFATICNSVTSK			Carbamidomethyl (C)[8]
								1513.78	1513.77	-0.0067	-4	146	158	RHVIGEDDQFIGK
								1548.83	1548.83	0.0036	2	270	284	KEDIDGFLVGGASLK
								1591.82	1591.82	-0.0027	-2	222	236	VASPEQAQEVHAAVR
								1591.82	1591.82	-0.0027	-2	222	236	VASPEQAQEVHAAVR	107	100
								1750.88	1750.89	0.0125	7	253	269	IIYGGSVNAANCAELAK			Carbamidomethyl (C)[12]
								1804.89	1804.88	-0.0092	-5	170	185	VMACIGELLEEREAGK			Carbamidomethyl (C)[4]
								1820.89	1820.9	0.0083	5	170	185	VMACIGELLEEREAGK			Carbamidomethyl (C)[4], Oxidation (M)[2]
								2032.05	2032.04	-0.0061	-3	100	117	NSLTDRIEVSAQNTWIGK
								2032.05	2032.04	-0.0061	-3	100	117	NSLTDRIEVSAQNTWIGK	60	99.977
								2134.1	2134.09	-0.0134	-6	222	240	VASPEQAQEVHAAVRDW
														LK
								2134.1	2134.09	-0.0134	-6	222	240	VASPEQAQEVHAAVRDW	85	100
														LK
34	XP_003569881.1	glutathione S-transferase 1-like	532	100	471	100	10	841.514	841.496	-0.0184	-22	79	85	NKPELLK
								903.497	903.447	-0.0493	-55	206	214	VAALMKPSS
								929.53	929.514	-0.0162	-17	131	138	VIDENLVK
								978.526	978.513	-0.0125	-13	142	149	VLEVYEAR
								978.526	978.513	-0.0125	-13	142	149	VLEVYEAR	62	99.997
								1106.62	1106.61	-0.0106	-10	141	149	KVLEVYEAR
								1106.62	1106.61	-0.0106	-10	141	149	KVLEVYEAR	45	99.841
								1406.74	1406.73	-0.0119	-8	6	17	LYGPTLSWNVTR
								1406.74	1406.73	-0.0119	-8	6	17	LYGPTLSWNVTR	96	100
								1662.83	1662.81	-0.0237	-14	192	205	AWWSDMLAKPSVQK			Oxidation (M)[6]
								1802	1801.97	-0.0266	-15	2	17	APVKLYGPTLSWNVTR
								2291.11	2291.07	-0.0346	-15	50	69	NPFGQVPALQDGDLYVW
														ESR
								2291.11	2291.07	-0.0346	-15	50	69	NPFGQVPALQDGDLYVW	156	100
														ESR
								2732.32	2732.27	-0.0534	-20	18	42	CVAALEEAGVEYELVPIN			Carbamidomethyl (C)[1]
														FGTGEHK
								2732.32	2732.27	-0.0534	-20	18	42	CVAALEEAGVEYELVPIN	111	100	Carbamidomethyl (C)[1]
35	XP_003566070.1	salt stress root protein RS1	448	100	378	100	19	717.402	718.236		-240.96	79	85	NSVAVTK
								760.397	761.284		-157.64	41	46	EIEDKK
								801.46	802.258		-260.33	100	107	LVSDAVAK
								819.4490	820.306		-183.74	24	31	AAAAEFLK
								820.433	821.295		-177.02	86	92	FLDDLAK
								821.428	822.29		-177.41	16	22	IFDKDGK
								982.549	983.38		-178.85	124	132	VAPFVPEPK
								982.549	983.38		-178.85	124	132	VAPFVPEPK	39
								1410.76	1411.51		-184.34	53	65	VVETIEASPPEIK
								1410.76	1411.51		-184.34	53	65	VVETIEASPPEIK	48
								1457.66	1458.4280		-166.47	137	150	AEPEPAAAEETTSR
								1457.66	1458.4280		-166.47	137	150	AEPEPAAAEETTSR	122
								1657.93	1658.63		-185.93	108	123	SGTTPLSPAIVFILDK
								1657.93	1658.63		-185.93	108	123	SGTTPLSPAIVFILDK	89
								1940.9	1941.6		-157.84	133	150	EEPKAEPEPAAAEETTSR
								1940.9	1941.6		-157.84	133	150	EEPKAEPEPAAAEETTSR	80
								2223.05	2223.71		-156.7	174	194	EEEKPAEAEAAAEPAAEPEKK
								2441.38	2442.81		173	100	123	LVSDAVAKSGTTPLSPAIVFILDK
								2441.38	2442.81		173	100	123	LVSDAVAKSGTTPLSPAIVFILDK
37	XP_003562395.1	L-ascorbate peroxidase 2, cytosolic-like	625	100	550	100	12	877.478	877.46	-0.0177	-20	54	62	TGGPFGTIK
								974.491	974.478	-0.0131	-13	32	39	NCAPLMLR			Carbamidomethyl (C)[2]
								990.486	990.467	-0.0188	-19	32	39	NCAPLMLR			Carbamidomethyl (C)[2], Oxidation (M)[6]
								990.486	990.467	-0.0188	-19	32	39	NCAPLMLR	31	95.34	Carbamidomethyl (C)[2], Oxidation (M)[6]
								1113.62	1113.59	-0.0248	-22	201	210	EGLLQLPTDK
								1249.62	1249.6	-0.0162	-13	121	131	QDKPEPPPEGR
								1249.62	1249.6	-0.0162	-13	121	131	QDKPEPPPEGR	76	100
								1309.65	1309.64	-0.0142	-11	132	143	LPDATQGSDHLR
								1309.65	1309.64	-0.0142	-11	132	143	LPDATQGSDHLR	106	100
								1503.76	1503.74	-0.024	-16	40	53	LAWHSAGTFDVATK
								1571.88	1571.86	-0.017	-11	211	224	TLLSDPAFRPLVDK
								1571.88	1571.86	-0.017	-11	211	224	TLLSDPAFRPLVDK	52	99.963
								1585.86	1585.84	-0.0165	-10	26	39	GLIAEKNCAPLMLR			Carbamidomethyl (C)[8]
								1745.81	1745.78	-0.0246	-14	5	19	CYPTVTDEYQTAVAK			Carbamidomethyl (C)[1]
								1834.92	1834.9	-0.025	-14	63	80	CPAELAHGANAGLDIAVR	156	100	Carbamidomethyl (C)[1]
								2046.91	2046.88	-0.0323	-16	225	242	YAADEDAFFADYAEAHLK
								2617.3	2617.25	-0.0523	-20	144	168	QVFSTQMGLSDQDIVALS
														GGHTLGR
								2633.3	2633.26	-0.0376	-14	144	168	QVFSTQMGLSDQDIVALS			Oxidation (M)[7]
														GGHTLGR
								2633.3	2633.26	-0.0376	-14	144	168	QVFSTQMGLSDQDIVALS	130	100	Oxidation (M)[7]
														GGHTLGR
*38	XP_003558178.1	L-ascorbate peroxidase 1, cytosolic-like	142	100	62	99.995	10	919.42	919.489	0.0695	76	230	236	AFFEDYK
								1036.48	1036.57	0.087	84	173	181	SGFEGPWTR
								1036.48	1036.57	0.087	84	173	181	SGFEGPWTR	18	0
								1249.62	1249.72	0.1006	81	120	130	EDKPQPPPEGR
								1249.62	1249.72	0.1006	81	120	130	EDKPQPPPEGR	27	84.263
								1309.69	1309.76	0.0707	54	131	142	LPDATKGSDHLR
								1525.74	1525.87	0.1279	84	230	241	AFFEDYKEAHLR
								1613.93	1614.05	0.1271	79	210	223	TLLSDPVFRPLVEK
								1613.93	1614.05	0.1271	79	210	223	TLLSDPVFRPLVEK
								1714.82	1714.95	0.1284	75	4	18	TYPTVSAEYQEAVEK
								1831.98	1832.13	0.1509	82	62	79	KPAEQAHAANAGLDIAVR
								1831.98	1832.13	0.1509	82	62	79	KPAEQAHAANAGLDIAVR	17	0
								1874.96	1874.99	0.0321	17	120	136	EDKPQPPPEGRLPDATK
								2071.02	2071.18	0.1592	77	148	167	QMGLSDQDIVALSGGHTLGR			Oxidation (M)[2]
45	XP_003574053.1	probable ATP synthase 24 kDa subunit, mitochondrial-like	316	100	206	100	14	976.44	976.39	-0.05	-51	227	234	DEVMPDVR			Oxidation (M)[4]
								1002.51	1002.42	-0.0937	-93	107	114	YTIETFTK
								1004.5	1004.41	-0.0894	-89	96	104	ADLLSDSQR
								1251.66	1251.55	-0.1128	-90	121	130	TYLNTLEEIR
								1251.66	1251.55	-0.1128	-90	121	130	TYLNTLEEIR	64	99.998
								1261.64	1261.52	-0.1138	-90	94	104	EKADLLSDSQR
								1261.64	1261.52	-0.1138	-90	94	104	EKADLLSDSQR	30	94.489
								1264.66	1264.53	-0.1263	-100	167	177	NMGLLLAEFEK
								1297.78	1297.67	-0.118	-91	152	162	VESDIKKPLLR
								1379.75	1379.63	-0.1251	-91	121	131	TYLNTLEEIRK
								1379.75	1379.63	-0.1251	-91	121	131	TYLNTLEEIRK
								1493.69	1493.56	-0.1348	-90	223	234	EEFKDEVMPDVR
								1493.69	1493.56	-0.1348	-90	223	234	EEFKDEVMPDVR	76	100
								1509.69	1509.55	-0.1439	-95	223	234	EEFKDEVMPDVR			Oxidation (M)[8]
								1563.73	1563.59	-0.1394	-89	210	222	NECVEAMEGQLKR			Carbamidomethyl (C)[3]
								1667.86	1667.7	-0.1557	-93	35	50	EAAPADRPVSGDELLK
								1667.86	1667.7	-0.1557	-93	35	50	EAAPADRPVSGDELLK	6	0
								2033	2032.81	-0.1899	-93	72	90	ITIDPDDPTAVAGYAQVMR
								2033	2032.81	-0.1899	-93	72	90	ITIDPDDPTAVAGYAQVMR	30	94.615
								2049	2048.79	-0.2021	-99	72	90	ITIDPDDPTAVAGYAQVMR			Oxidation (M)[18]
								2208.05	2207.85	-0.2063	-93	203	221	SELTELKNECVEAMEGQLK			Carbamidomethyl (C)[10]
								2224.05	2223.83	-0.2185	-98	203	221	SELTELKNECVEAMEGQLK			Carbamidomethyl (C)[10], Oxidation (M)[14]
								2290.14	2289.91	-0.2282	-100	70	90	EKITIDPDDPTAVAGYAQVMR
*47	XP_003557476.1	tryptophan synthase alpha chain-like	989	100	891	100	15	830.498	830.473	-0.0249	-30	318	324	KLEELAK
								1042.61	1042.59	-0.0205	-20	258	266	VEALLQEIK
								1051.56	1051.52	-0.0394	-37	175	184	GVANFMSVVK
								1067.56	1067.52	-0.0343	-32	175	184	GVANFMSVVK			Oxidation (M)[6]
								1207.66	1207.6	-0.0592	-49	174	184	RGVANFMSVVK
								1223.66	1223.62	-0.0338	-28	174	184	RGVANFMSVVK			Oxidation (M)[7]
								1286.63	1286.64	0.0113	9	54	67	AEASATAAPVAGDR
								1326.66	1326.63	-0.0318	-24	141	152	GTTFEDVISMVK
								1330.65	1330.63	-0.0138	-10	305	317	QLGESGSPEEGLK
								1342.66	1342.63	-0.0299	-22	141	152	GTTFEDVISMVK			Oxidation (M)[10]
								1488.81	1488.77	-0.037	-25	272	286	AVAVGFGVSTPEQVK
								1488.81	1488.77	-0.037	-25	272	286	AVAVGFGVSTPEQVK	111	100
								1786.93	1786.88	-0.0457	-26	287	304	QIAGWGADGVIVGSAMV
														R
								1802.92	1802.88	-0.0414	-23	287	304	QIAGWGADGVIVGSAMV			Oxidation (M)[16]
														R
								1802.92	1802.88	-0.0414	-23	287	304	QIAGWGADGVIVGSAMV	29	91.586	Oxidation (M)[16]
														R
								1814.93	1814.9	-0.03	-17	234	251	ASEGFVYLVSTTGVTGA
														R
								1814.93	1814.9	-0.03	-17	234	251	ASEGFVYLVSTTGVTGA	180	100
														R
								1912.04	1912	-0.0363	-19	211	227	NNLELVLLTTPTTPTER
								1912.04	1912	-0.0363	-19	211	227	NNLELVLLTTPTTPTER	145	100
								1960.08	1960.03	-0.0479	-24	83	101	IAFIPFIVAGDPDLATTAK
								2257.07	2257.15	0.084	37	7	32	ASSSSSVAASSAAASSAS
														FAASAAPR
								2258.2	2258.17	-0.0337	-15	185	205	EAGVHGLVVPDVPLEET
														DILR
								2258.2	2258.17	-0.0337	-15	185	205	EAGVHGLVVPDVPLEET	170	100
														DILR
								3285.63	3285.62	-0.0069	-2	105	136	VLDACGSDVIELGVPYSD			Carbamidomethyl (C)[5]
														PLADGPVIQASATR
								3285.63	3285.62	-0.0069	-2	105	136	VLDACGSDVIELGVPYSD	256	100	Carbamidomethyl (C)[5]
														PLADGPVIQASATR
*49	XP_003575164.1	putative oxidoreductase GLYR1-like	138	100	45	99.709	12	889.492	889.43	-0.0622	-70	14	21	AMATNLLR
								889.492	889.43	-0.0622	-70	14	21	AMATNLLR
								905.487	905.415	-0.0722	-80	14	21	AMATNLLR			Oxidation (M)[2]
								1144.58	1144.49	-0.0941	-82	78	88	DGVLEQIGEGK
								1150.59	1150.52	-0.0759	-66	59	68	FTIAMLSDPR
								1150.59	1150.52	-0.0759	-66	59	68	FTIAMLSDPR	18	0
								1166.59	1166.5	-0.0901	-77	59	68	FTIAMLSDPR			Oxidation (M)[5]
								1166.59	1166.5	-0.0901	-77	59	68	FTIAMLSDPR			Oxidation (M)[5]
								1205.62	1205.53	-0.0906	-75	112	124	GGAFVEAPVSGSK
								1239.64	1239.55	-0.0843	-68	157	168	SFFLGEIGNGAK
								1610.87	1610.76	-0.1198	-74	125	140	KPAEDGQLVVLAAGDK
								1610.87	1610.76	-0.1198	-74	125	140	KPAEDGQLVVLAAGDK	27	80.592
								1662.7	1662.58	-0.1156	-70	89	103	GYVDMSTVDAETSCK			Carbamidomethyl (C)[14]
								1669.81	1669.69	-0.1263	-76	141	155	ALYDDMVPAFDVLGK			Oxidation (M)[6]
								1706.86	1706.74	-0.1161	-68	219	234	GPSMLQGSYNPAFPLK
								1722.85	1722.73	-0.1263	-73	219	234	GPSMLQGSYNPAFPLK			Oxidation (M)[4]
								1814.93	1814.8	-0.1263	-70	269	285	SLGLGDQDFSAVHEVLK
								1814.93	1814.8	-0.1263	-70	269	285	SLGLGDQDFSAVHEVLK
								2075.1	2074.96	-0.1463	-71	69	88	AALSVVFDKDGVLEQIGEGK
								2084.11	2083.95	-0.1584	-76	36	56	CQELVALGATVGETPAAVVAK			Carbamidomethyl (C)[1]
50	XP_003574709.1	probable caffeoyl-CoA O-methyltransferase At4g34050-like	275	100	226	100	7	860.35	860.273	-0.077	-89	39	44	EHQCMR			Carbamidomethyl (C)[4]
								860.35	860.273	-0.077	-89	39	44	EHQCMR	10	0	Carbamidomethyl (C)[4]
								876.345	876.26	-0.0849	-97	39	44	EHQCMR			Carbamidomethyl (C)[4], Oxidation (M)[5]
								884.484	884.397	-0.0865	-98	104	111	VVAIDPDR
								1176.66	1176.56	-0.1008	-86	29	38	YVLDTTVLPR
								1176.66	1176.56	-0.1008	-86	29	38	YVLDTTVLPR	62	99.996
								1498.72	1498.58	-0.1489	-99	112	123	ECYEVGKPFIEK			Carbamidomethyl (C)[2]
								1498.72	1498.58	-0.1489	-99	112	123	ECYEVGKPFIEK			Carbamidomethyl (C)[2]
								1749.77	1749.68	-0.0863	-49	2	18	TTGGVANVHSDMDSTNK			Oxidation (M)[12]
								1803.91	1803.76	-0.1474	-82	226	241	IDICQLAVADGVTICR			Carbamidomethyl (C)[4,15]
								1803.91	1803.76	-0.1474	-82	226	241	IDICQLAVADGVTICR	120	100	Carbamidomethyl (C)[4,15]
								2364.19	2363.99	-0.1958	-83	104	123	VVAIDPDRECYEVGKPFIEK			Carbamidomethyl (C)[10]
								2364.19	2363.99	-0.1958	-83	104	123	VVAIDPDRECYEVGKPFIEK	33	97.313	Carbamidomethyl (C)[10]
53	XP_003570555.1	Soluble inorganic pyrophosphatase-like	411	100	347	100	13	814.489	814.546	0.0564	69	163	168	LQEIRR
								814.489	814.546	0.0564	69	163	168	LQEIRR	1	0
								848.383	848.459	0.0766	90	169	174	FFEDYK
								943.5	943.552	0.0523	55	15	22	FPPALNER
								943.5	943.552	0.0523	55	15	22	FPPALNER	16	0
								976.477	976.531	0.0531	54	169	175	FFEDYKK
								976.477	976.531	0.0531	54	169	175	FFEDYKK	35	92.902
								1241.66	1241.71	0.0489	39	151	160	HFRDISELPK
								1362.64	1362.74	0.1005	74	2	14	AGEADGNTRQTSR
								1415.74	1415.78	0.0398	28	11	22	QTSRFPPALNER
								1421.67	1421.71	0.0396	28	139	150	IIAVCADDPEYR			Carbamidomethyl (C)[5]
								1421.67	1421.71	0.0396	28	139	150	IIAVCADDPEYR	64	99.991	Carbamidomethyl (C)[5]
								1630.83	1630.86	0.0284	17	180	194	EVAVNDFLPAEDAIK
								1630.83	1630.86	0.0284	17	180	194	EVAVNDFLPAEDAIK	111	100
								1760.86	1760.88	0.0269	15	123	138	AIGLMPMIDQGEKDDK
								1776.85	1776.88	0.0264	15	123	138	AIGLMPMIDQGEKDDK			Oxidation (M)[5]
								1779.86	1779.87	0.008	4	198	212	YSMDLYGSYIIEGLR
								1792.85	1792.88	0.0373	21	123	138	AIGLMPMIDQGEKDDK			Oxidation (M)[5,7]
								1795.86	1795.88	0.0193	11	198	212	YSMDLYGSYIIEGLR			Oxidation (M)[3]
								1923.95	1923.97	0.0176	9	198	213	YSMDLYGSYIIEGLRK			Oxidation (M)[3]
								2116.06	2116.07	0.011	5	176	194	NENKEVAVNDFLPAEDAI
														K
								2116.06	2116.07	0.011	5	176	194	NENKEVAVNDFLPAEDAI	122	100
59	XP_003557544.1	Oxygen-evolving enhancer protein 1	750	100	650	100	22	850.431	850.479	0.0488	57	234	241	GSSFLDPK
								930.468	930.515	0.047	51	149	156	NAPPEFQK
								950.571	950.618	0.047	49	205	212	VPFLFTVK
								1080.56	1080.6	0.0422	39	88	96	LTFDEIQSK
								1236.66	1236.7	0.0448	36	87	96	RLTFDEIQSK
								1236.66	1236.7	0.0448	36	87	96	RLTFDEIQSK	62	99.982
								1328.66	1328.7	0.0397	30	132	142	FCLEPTSFTVK			Carbamidomethyl (C)[2]
								1360.66	1360.72	0.0621	46	261	272	GDEEELAKENVK
								1407.69	1407.73	0.0438	31	319	330	IQGVWYAQLESN
								1506.78	1506.8	0.0254	17	273	287	NASSSQGNITLSVTK
								1562.76	1562.79	0.0347	22	244	260	GGSTGYDNAVALPAGGR
								1562.76	1562.79	0.0347	22	244	260	GGSTGYDNAVALPAGGR	155	100
								1634.82	1634.8	-0.0254	-16	1	16	MAASLQAAATLMQPAK			Oxidation (M)[1,12]
								1760.88	1760.91	0.0271	15	188	204	DGIDYAAVTVQLPGGER
								1760.88	1760.91	0.0271	15	188	204	DGIDYAAVTVQLPGGER	127	100
								1775.88	1775.91	0.0276	16	242	260	GRGGSTGYDNAVALPAG
														GR
								2153	2153.02	0.0198	9	103	123	GTGTANQCPTIDGGVDA			Carbamidomethyl (C)[8]
														FPFK
								2153	2153.02	0.0198	9	103	123	GTGTANQCPTIDGGVDA	163	100	Carbamidomethyl (C)[8]
														FPFK
								2248.16	2248.16	-0.0014	-1	163	183	LTYTLDEIEGPLEVAADG
														TLK
								2280.2	2280.19	-0.0156	-7	213	233	QLVATGKPESFSGPFLVP
														SYR
								2294.13	2294.12	-0.0093	-4	184	204	FEEKDGIDYAAVTVQLPG
														GER
								2434.15	2434.14	-0.0127	-5	244	268	GGSTGYDNAVALPAGGR
														GDEEELAK
								2590.29	2590.29	0.0037	1	288	312	SKPETGEVIGVFESVQPS
														DTDLGAK
								2590.29	2590.29	0.0037	1	288	312	SKPETGEVIGVFESVQPS	144	100
														DTDLGAK
								2781.41	2781.39	-0.0218	-8	163	187	LTYTLDEIEGPLEVAADG
														TLKFEEK
								2886.47	2886.37	-0.1044	-36	288	315	SKPETGEVIGVFESVQPS
														DTDLGAKAPK
								2904.35	2904.37	0.013	4	97	123	TYMEVKGTGTANQCPTID			Carbamidomethyl (C)[14]
														GGVDAFPFK
								2904.35	2904.37	0.013	4	97	123	TYMEVKGTGTANQCPTID			Carbamidomethyl (C)[14]
														GGVDAFPFK
60	XP_003567944.1	guanine nucleotide-binding protein subunit beta-like protein A-like	640	100	496	100	17	1034.51	1034.48	-0.0272	-26	191	198	VWNLTNCK			Carbamidomethyl (C)[7]
								1120.55	1120.51	-0.0318	-28	141	149	LWNTLGECK	58	99.98	Carbamidomethyl (C)[8]
								1120.55	1120.51	-0.0318	-28	141	149	LWNTLGECK			Carbamidomethyl (C)[8]
								1262.67	1262.65	-0.0273	-22	99	109	LWDLSTGLTTR	71	100
								1262.67	1262.65	-0.0273	-22	99	109	LWDLSTGLTTR
								1303.69	1303.65	-0.044	-34	191	200	VWNLTNCKLR			Carbamidomethyl (C)[7]
								1321.64	1321.65	0.0052	4	322	333	VFKISSGYNYSG
								1321.67	1321.65	-0.0272	-21	117	128	DVISVAFSVDNR	29	85.332
								1416.74	1416.7	-0.039	-28	228	240	DGVTLLWDLAEGK
								1442.66	1442.63	-0.0365	-25	261	272	YWLCAATEDSVK	56	99.975	Carbamidomethyl (C)[4]
								1442.66	1442.63	-0.0365	-25	261	272	YWLCAATEDSVK			Carbamidomethyl (C)[4]
								1572.84	1572.8	-0.0388	-25	228	241	DGVTLLWDLAEGKR
								1653.9	1653.85	-0.0447	-27	280	293	HVVQDLKPEFQVSK	93	100
								1653.9	1653.85	-0.0447	-27	280	293	HVVQDLKPEFQVSK
								1910.93	1910.88	-0.0473	-25	171	187	FSPNTFQPTIVSGSWDK
								1991.03	1990.99	-0.0448	-23	111	128	FVGHTKDVISVAFSVDNR
								2178	2177.97	-0.0376	-17	150	170	YTIGGDLGGGEGHTGWVSCVR	65	99.996	Carbamidomethyl (C)[19]
								2178	2177.97	-0.0376	-17	150	170	YTIGGDLGGGEGHTGWVSCVR			Carbamidomethyl (C)[19]
								2205.11	2205.07	-0.0376	-17	242	260	LYQLEAGSIIHSLCFSPNR	19	0	Carbamidomethyl (C)[14]
								2205.11	2205.07	-0.0376	-17	242	260	LYQLEAGSIIHSLCFSPNR			Carbamidomethyl (C)[14]
								2455.26	2455.22	-0.0371	-15	14	37	GHNDVVTAIAAPIDNTAFIVSSSR	106	100
								2455.26	2455.22	-0.0371	-15	14	37	GHNDVVTAIAAPIDNTAFIVSSSR
								2559.23	2559.17	-0.0574	-22	201	227	NTLAGHGGYVNAVAVSPDGSLCASGGK			Carbamidomethyl (C)[22]
								2945.47	2945.48	0.01	3	40	67	SVLVWDLTNPAPSPADGTVATDYGVPFR
*63	XP_003577189.1	cysteine synthase-like	428	100	268	100	17	842.437	842.476	0.0389	46	199	205	EQNPNIK
								863.404	863.386	-0.0182	-21	28	35	VTDGCVGR			Carbamidomethyl (C)[5]
								1141.6	1141.57	-0.023	-20	284	293	IAQRPENEGK
								1141.6	1141.57	-0.023	-20	284	293	IAQRPENEGK	10	0
								1282.57	1282.54	-0.0255	-20	40	50	LESMEPCSSVK			Carbamidomethyl (C)[7], Oxidation (M)[4]
								1284.72	1284.67	-0.0456	-35	306	316	YLSSVLFQSIK
								1396.76	1396.74	-0.0228	-16	294	305	LFVVVFPSFGER
								1396.76	1396.74	-0.0228	-16	294	305	LFVVVFPSFGER	42	99.432
								1477.76	1477.73	-0.031	-21	97	109	LVLIMPASMSMER
								1501.74	1501.72	-0.0225	-15	160	171	IHYETTGPEIWR
								1501.74	1501.72	-0.0225	-15	160	171	IHYETTGPEIWR	81	100
								1509.75	1509.71	-0.0405	-27	97	109	LVLIMPASMSMER			Oxidation (M)[5,9]
								1525.74	1525.7	-0.0437	-29	97	109	LVLIMPASMSMER			Oxidation (M)[5,9,11]
								1537.7	1537.71	0.0134	9	40	52	LESMEPCSSVKDR			Carbamidomethyl (C)[7]
								1574.84	1574.78	-0.0587	-37	206	220	LYGVEPVESAVLNGK
								1598.91	1598.85	-0.058	-36	266	283	EGLLVGISSGAAAAAAIK
								1704.92	1704.87	-0.0552	-32	115	130	AFGAELILTDPLLGMK			Oxidation (M)[15]
								1745.94	1745.91	-0.0291	-17	177	195	IDGLISGIGTGGTITGTGR
								1745.94	1745.91	-0.0291	-17	177	195	IDGLISGIGTGGTITGTGR	128	100
								1788.97	1788.92	-0.05	-28	12	27	DVTELIGNTPLVYLNK
								1960.98	1960.94	-0.0397	-20	143	159	TPNSYILQQFENPANPK
								1960.98	1960.94	-0.0397	-20	143	159	TPNSYILQQFENPANPK	6	0
								1997	1996.96	-0.0455	-23	53	71	IAFSMITDAENSGFIVPGK
								2013	2012.95	-0.0451	-22	53	71	IAFSMITDAENSGFIVPGK			Oxidation (M)[5]
								2176.16	2176.11	-0.0469	-22	172	195	STGGKIDGLISGIGTGGTITGTGR
*64	XP_003573384.1	lactoylglutathione lyase	230	100	228	100	16	733.361	734.37		2.54	2	9	ATGSEAAK
								888.4640	889.343		-143.99	25	31	MLHAVYR
								904.459	905.33		-150.81	25	31	MLHAVYR			Oxidation (M)
								904.459	905.33		-150.81	25	31	MLHAVYR	35		Oxidation (M)
								949.523	950.3840		-154.38	128	137	GGSTVIAFAK
								960.513	961.373		-153.04	32	40	VGDLESTIK
								1120.62	1121.43		-182.16	256	266	QPGPLPGLNTK
								1254.7	1255.52		-147.45	278	288	VVLVDHADFLK
								1254.7	1255.52		-147.45	278	288	VVLVDHADFLK	60
								1478.6720	1479.55		-89.79	41	52	CYTECFGMKLLR			Oxidation (M)
								1482.68	1483.5		-128.00	138	149	DPDGYMFELIQR
								1498.68	1499.45		-154.67	138	149	DPDGYMFELIQR			Oxidation (M)
								1498.68	1499.45		-154.67	138	149	DPDGYMFELIQR	53		Oxidation (M)
								1683.81	1684.57		-147.28	222	237	GNAYAQVAIGTDDVYK
								2143.99	2144.71		-133.33	88	106	YDIGEGFGHFAIANEDVYK
								2143.99	2144.71		-133.33	88	106	YDIGEGFGHFAIANEDVYK	52
75	XP_010238775.2	2'-deoxymugineic-acid 2'-dioxygenase-like	258	100	228	100	12	735.391	736.279		-162.68	134	139	FAELTR
								937.436	938.2850		-168.99	140	147	GMGMELLR			2 Oxidation (M)
								1162.53	1163.3322		-175.96	289	297	AVTYDEFYR
								1162.53	1163.3322		-175.96	289	297	AVTYDEFYR	78
								1181.62	1182.4238		-168.21	244	253	SIEHQVVTNR
								1181.62	1182.4238		-168.21	244	253	SIEHQVVTNR	45
								1203.66	1204.48		-155.87	277	286	EFLSKEKPAR
								1453.62	1454.4800		-100.21	86	99	FFSGSTYETGGACK
								1622.83	1623.55		-177.23	134	147	FAELTRGMGMELLR
								1714.84	1715.56		-167.76	304	320	HGLSSVLTINADGSHHA
								2044.04	2044.7240		-157.07	38	55	EIGFFQVINHGISDEAIR
								2044.04	2044.7240		-157.07	38	55	EIGFFQVINHGISDEAIR	105
71	XP_003575672.1	isoflavone reductase homolog IRL-like	282	100	187	100	12	834.483	834.455	-0.0286	-34	25	32	FIVAASAR
								834.483	834.455	-0.0286	-34	25	32	FIVAASAR
								861.494	861.482	-0.0123	-14	52	59	AAVLQGFR
								861.494	861.482	-0.0123	-14	52	59	AAVLQGFR
								1042.59	1042.52	-0.0664	-64	182	191	VQILGDGNVK
								1078.6	1078.58	-0.0164	-15	33	42	EGHPTAVLVR
								1204.7	1204.69	-0.0125	-10	13	24	VLVIGGTGYIGR
								1204.7	1204.69	-0.0125	-10	13	24	VLVIGGTGYIGR	25	69.591
								1273.61	1273.59	-0.0207	-16	303	312	YTTVDEYLNR
								1273.61	1273.59	-0.0207	-16	303	312	YTTVDEYLNR	29	87.782
								1332.74	1332.65	-0.0938	-70	247	257	VYIPEDEVLKK
								1530.78	1530.71	-0.0726	-47	68	81	GDIYDHESLVAAIK
								1530.78	1530.71	-0.0726	-47	68	81	GDIYDHESLVAAIK	67	99.998
								1627.82	1627.79	-0.0305	-19	192	206	GIFAVEDDVGTYTIK
								1915	1914.98	-0.0222	-12	33	51	EGHPTAVLVRDPAPADAAK
								1915	1914.98	-0.0222	-12	33	51	EGHPTAVLVRDPAPADAAK	10	0
								2021.03	2021.02	-0.0116	-6	82	100	SADVVISAVGYAQLQDQTR
								2021.03	2021.02	-0.0116	-6	82	100	SADVVISAVGYAQLQDQTR	57	99.978
								2171.04	2170.97	-0.0671	-31	114	133	FVPSEFGNDVDHVNAVEPAK
72	XP_003573324.1	glyceraldehyde-3-phosphate dehydrogenase, cytosolic-like	429	100	320	100	11	1024.53	1024.52	-0.0139	-14	254	262	AASYEDIKK
								1142.54	1142.52	-0.0211	-18	49	57	YDTVHGHWK	42	98.561
								1142.54	1142.52	-0.0211	-18	49	57	YDTVHGHWK
								1164.63	1164.52	-0.1056	-91	65	74	NDKTLLFGEK
								1164.63	1164.52	-0.1056	-91	65	74	NDKTLLFGEK
								1184.64	1184.62	-0.0262	-22	301	311	AGIALNDHFVK	60	99.98
								1184.64	1184.62	-0.0262	-22	301	311	AGIALNDHFVK
								1420.68	1420.64	-0.0358	-25	129	141	DAPMFVVGVNEDK	26	50.109
								1420.68	1420.64	-0.0358	-25	129	141	DAPMFVVGVNEDK
								1434.76	1434.72	-0.0396	-28	203	217	AASFNIIPSSTGAAK	8	0
								1434.76	1434.72	-0.0396	-28	203	217	AASFNIIPSSTGAAK
								1498.85	1498.82	-0.031	-21	237	250	VPTVDVSVVDLTVR	50	99.776
								1498.85	1498.82	-0.031	-21	237	250	VPTVDVSVVDLTVR
								1788.8	1788.76	-0.0334	-19	312	325	LVSWYDNEWGYSNR	61	99.984
								1788.8	1788.76	-0.0334	-19	312	325	LVSWYDNEWGYSNR
								1857.03	1857	-0.0364	-20	237	253	VPTVDVSVVDLTVRTEK
								2189.01	2188.96	-0.0437	-20	274	293	GIMGYVEEDLVSTDFVGDSR	68	99.996
								2189.01	2188.96	-0.0437	-20	274	293	GIMGYVEEDLVSTDFVGDSR
								2205	2204.94	-0.063	-29	274	293	GIMGYVEEDLVSTDFVGDSR	73	100	Oxidation (M)[3]
								2205	2204.94	-0.063	-29	274	293	GIMGYVEEDLVSTDFVGDSR			Oxidation (M)[3]
								2586.36	2586.33	-0.0295	-11	165	188	IINDNFGIVEGLMTTVHAITATQK
79	XP_003565909.1	glyoxylate reductase-like isoform 1	224	100	161	100	13	800.499	800.504	0.0053	7	158	165	IGLAVATR
								841.525	841.525	-0.0008	-1	228	235	GVLINIGR
								855.48	855.505	0.0258	30	120	126	RIPQADR
								861.461	861.466	0.005	6	83	89	VDLAKCR			Carbamidomethyl (C)[6]
								926.458	926.45	-0.0083	-9	137	144	GDYTLTTR
								940.605	940.588	-0.017	-18	149	157	RVGIIGLGR
								955.546	955.53	-0.0156	-16	219	227	EVIEALGPK
								1086.52	1086.52	-0.0054	-5	29	37	LWESPPDSR
								1086.52	1086.52	-0.0054	-5	29	37	LWESPPDSR	41	99.527
								1117.61	1117.55	-0.06	-54	121	129	IPQADRYVR
								1125.59	1125.58	-0.0081	-7	135	144	AKGDYTLTTR
								1660.74	1660.74	-0.0013	-1	166	178	VEAFDCPVNYYQR			Carbamidomethyl (C)[6]
								1660.74	1660.74	-0.0013	-1	166	178	VEAFDCPVNYYQR	70	100	Carbamidomethyl (C)[6]
								1803.92	1803.91	-0.011	-6	236	252	GPHVDEPELVSALVEGR
								1803.92	1803.91	-0.011	-6	236	252	GPHVDEPELVSALVEGR	50	99.936
								2456.25	2456.14	-0.1137	-46	2	22	ESLGVLLLHPMNAYLEQE			Oxidation (M)[11]
84	XP_003558466.1	glutamine synthetase cytosolic isozyme 1-2-like	78	99.959	49	99.91	6	949.499	949.46	-0.039	-41	259	267	EAGGFEVIK
								960.479	960.477	-0.001	-1	170	177	DIVDAHYK
								1086.49	1086.53	0.0474	44	324	332	DGKGYFEDR
								1339.67	1339.64	-0.0308	-23	256	267	SMREAGGFEVIK			Oxidation (M)[2]
								1583.72	1583.74	0.0218	14	277	290	HTEHIAAYGEGNER
								1583.72	1583.74	0.0218	14	277	290	HTEHIAAYGEGNER	51	99.935
								1739.88	1739.87	-0.0172	-10	291	305	RLTGHHETADINTFK
*88	XP_003573295.1	fructokinase-2-like	148	100	120	100	6	858.425	858.453	0.0282	33	162	169	SAHVAAMR			Oxidation (M)[7]
								892.402	892.449	0.0472	53	119	124	EFMFYR
								893.473	893.462	-0.0108	-12	259	267	GSVPGYSVK
								908.397	908.409	0.0114	13	119	124	EFMFYR			Oxidation (M)[3]
								908.397	908.409	0.0114	13	119	124	EFMFYR	16	0	Oxidation (M)[3]
								960.551	960.513	-0.0379	-39	197	204	EGIKSIWK
								1236.67	1236.72	0.0466	38	186	196	LPLWPSPEAAR
								1236.67	1236.72	0.0466	38	186	196	LPLWPSPEAAR	95	100
								1435.7	1435.73	0.0325	23	173	185	AAGILCSYDPNVR			Carbamidomethyl (C)[6]
								1435.7	1435.73	0.0325	23	173	185	AAGILCSYDPNVR	11	0	Carbamidomethyl (C)[6]
90	XP_003557407.1	5'-nucleotidase surE-like	72	99.818	38	97.719	7	1123.58	1123.55	-0.0279	-25	205	213	IGWEQTVYK
								1145.56	1145.54	-0.0266	-23	38	47	VLVCAPDTDR			Carbamidomethyl (C)[4]
								1246.68	1246.65	-0.0293	-24	25	35	FLVDQLVAEGR	38	97.719
								1246.68	1246.65	-0.0293	-24	25	35	FLVDQLVAEGR
								1721.86	1721.82	-0.04	-23	176	191	GSFLNIDVPTDAAHHK
								1725.67	1725.85	0.1886	109	252	265	RSYDEEDGEDMDHK
								1755.87	1755.78	-0.0947	-54	283	297	AEADVIPYYKACLSR			Carbamidomethyl (C)[12]
								1761.97	1761.93	-0.0484	-27	266	282	SLVDGYITVTPLGALSR
								1761.97	1761.93	-0.0484	-27	266	282	SLVDGYITVTPLGALSR
92	XP_003574062.1	malate dehydrogenase, cytoplasmic-like	111	100	31	96.824	13	863.44	863.426	-0.014	-16	152	158	NISCLTR			Carbamidomethyl (C)[4]
								873.479	873.467	-0.0118	-14	164	171	ALGQISER
								1015.58	1015.54	-0.042	-41	172	180	LNVQVTDVK
								1017.53	1017.49	-0.035	-34	143	151	EFAPSIPEK
								1346.74	1346.68	-0.063	-47	56	67	MELVDAAFPLLK
								1362.73	1362.66	-0.0733	-54	56	67	MELVDAAFPLLK			Oxidation (M)[1]
								1554.73	1554.68	-0.0506	-33	112	126	SQASALEAHAAPNCK			Carbamidomethyl (C)[14]
								1649.99	1649.93	-0.0617	-37	127	142	VLVVANPANTNALILK
								1679.78	1679.76	-0.0251	-15	241	256	FSSALSAASSACDHIR			Carbamidomethyl (C)[12]
								1679.78	1679.76	-0.0251	-15	241	256	FSSALSAASSACDHIR	8	0	Carbamidomethyl (C)[12]
								1807.88	1807.84	-0.0403	-22	240	256	KFSSALSAASSACDHIR			Carbamidomethyl (C)[13]
								1807.88	1807.84	-0.0403	-22	240	256	KFSSALSAASSACDHIR	8	0	Carbamidomethyl (C)[13]
								1862.9	1862.87	-0.0313	-17	216	231	DDEWLNAGFIATVQQR
								2000.14	2000.1	-0.0345	-17	8	27	VLVTGAAGQIGYALVPMI
														AR
								2000.14	2000.1	-0.0345	-17	8	27	VLVTGAAGQIGYALVPMI	16	0
														AR
								2016.13	2016.07	-0.0627	-31	8	27	VLVTGAAGQIGYALVPMI			Oxidation (M)[17]
														AR
								2332.19	2332.14	-0.0561	-24	212	231	ELVKDDEWLNAGFIATVQ
														QR
								3403.68	3403.59	-0.0876	-26	181	211	NVIIWGNHSSSQYPDVN
93	XP_003573470.1	tricetin 3',4',5'-O-trimethyltransferase-like	378	100	279	100	16	840.392	840.351	-0.041	-49	172	178	VFNEGMK			Oxidation (M)[6]
								893.436	893.405	-0.0311	-35	331	337	EFEELAR
								1035.54	1035.49	-0.0461	-45	102	110	RYAAAPVCK			Carbamidomethyl (C)[8]
								1046.56	1046.51	-0.0451	-43	253	262	VPSGDAILMK			Oxidation (M)[9]
								1245.57	1245.54	-0.0326	-26	279	289	NCYDALPAHGK			Carbamidomethyl (C)[2]
								1347.67	1347.6	-0.0613	-45	132	141	VLMESWYYLK			Oxidation (M)[3]
								1556.74	1556.68	-0.061	-39	62	76	LPSSSNPAAPDMVDR
								1572.73	1572.67	-0.0657	-42	62	76	LPSSSNPAAPDMVDR			Oxidation (M)[12]
								1572.73	1572.67	-0.0657	-42	62	76	LPSSSNPAAPDMVDR	72	100	Oxidation (M)[12]
								1701.73	1701.66	-0.0681	-40	154	168	AYGMSAFEYHGTDPR
								1717.73	1717.66	-0.0711	-41	154	168	AYGMSAFEYHGTDPR			Oxidation (M)[4]
								1717.73	1717.66	-0.0711	-41	154	168	AYGMSAFEYHGTDPR	81	100	Oxidation (M)[4]
								1741.97	1741.89	-0.0812	-47	35	51	NAIELGLLDTLVQASGK
								1878.04	1877.96	-0.0835	-44	290	306	VVIVECILPVNPEATPK			Carbamidomethyl (C)[6]
								1965.96	1965.86	-0.1022	-52	263	278	WILHDWSDAHCATLLK			Carbamidomethyl (C)[11]
								1981.95	1981.86	-0.0908	-46	80	98	LLASYGVVSCAVEEGEN			Carbamidomethyl (C)[10]
														GK
								2038	2037.9	-0.0948	-47	307	325	AQGVFHVDMIMLAHNPG			Oxidation (M)[9]
														GK
								2053.99	2053.9	-0.0925	-45	307	325	AQGVFHVDMIMLAHNPG			Oxidation (M)[9,11]
														GK
								2053.99	2053.9	-0.0925	-45	307	325	AQGVFHVDMIMLAHNPG	43	99.816	Oxidation (M)[9,11]
														GK
								2320.09	2320.01	-0.0857	-37	111	131	WLTPNEDGVSMAALALM			Oxidation (M)[11]
														NQDK
								2336.09	2336.01	-0.0749	-32	111	131	WLTPNEDGVSMAALALM			Oxidation (M)[11,17]
														NQDK
								2339.14	2339.04	-0.0967	-41	307	327	AQGVFHVDMIMLAHNPG			Oxidation (M)[9,11]
														GKER
								3124.56	3124.41	-0.149	-48	224	252	GINFDLPHVISEGIPFPGV			Oxidation (M)[26]
														THVGGDMFQK
								3124.56	3124.41	-0.149	-48	224	252	GINFDLPHVISEGIPFPGV	82	100	Oxidation (M)[26]
94	XP_003573467.1	stomatin-like protein 2-like	200	100	136	100	12	811.369	811.398	0.0295	36	250	256	MVSESMK
								827.364	827.423	0.0594	72	250	256	MVSESMK			Oxidation (M)[1]
								850.467	850.464	-0.0032	-4	268	274	VAEQYIK
								862.514	862.453	-0.0612	-71	57	63	KAFVIER
								929.505	929.529	0.0236	25	232	240	GEAEAILAR
								932.48	932.521	0.041	44	241	249	SQATAEGIR
								932.48	932.521	0.041	44	241	249	SQATAEGIR	19	0
								1074.52	1074.57	0.0529	49	257	267	GEGSAEAANLR
								1128.64	1128.67	0.0378	33	230	240	AKGEAEAILAR
								1128.64	1128.67	0.0378	33	230	240	AKGEAEAILAR	29	84.688
								1251.66	1251.7	0.0383	31	153	162	ITLDKTFEER
								1264.57	1264.62	0.0541	43	200	210	VAMEMQAEAER
								1264.57	1264.62	0.0541	43	200	210	VAMEMQAEAER	30	88.701
								1280.56	1280.59	0.0265	21	200	210	VAMEMQAEAER			Oxidation (M)[3]
								1302.67	1302.66	-0.0052	-4	172	183	SINEAAVDWGLK
								1381.66	1381.7	0.0445	32	158	168	TFEERDTLNEK
								1745.85	1745.91	0.0628	36	214	229	AQILESEGAMLDQANR
								1745.85	1745.91	0.0628	36	214	229	AQILESEGAMLDQANR	58	99.981
								1761.84	1761.84	-0.0038	-2	214	229	AQILESEGAMLDQANR			Oxidation (M)[10]
*96	XP_003574841.1	pyruvate dehydrogenase E1 component subunit beta, mitochondrial-like	169	100	134	100	7	1133.6	1133.56	-0.0331	-29	79	88	GLLDKYGPDR
								1200.66	1200.62	-0.0343	-29	266	276	EGISAEVINLR	63	99.994
								1200.66	1200.62	-0.0343	-29	266	276	EGISAEVINLR
								1221.61	1221.58	-0.033	-27	181	191	VLTPYSAEDAR	3	0
								1221.61	1221.58	-0.033	-27	181	191	VLTPYSAEDAR
								1238.71	1238.67	-0.0362	-29	347	357	LAVPQVEDIVR	38	98.028
								1238.71	1238.67	-0.0362	-29	347	357	LAVPQVEDIVR
								1493.8	1493.71	-0.0929	-62	252	265	MVGYALQAAEILSK
								1493.8	1493.71	-0.0929	-62	252	265	MVGYALQAAEILSK
								1509.8	1509.73	-0.0652	-43	252	265	MVGYALQAAEILSK			Oxidation (M)[1]
								1687.85	1687.8	-0.0465	-28	331	346	IAGADVPMPYAANLER	16	0
								1687.85	1687.8	-0.0465	-28	331	346	IAGADVPMPYAANLER
								1703.84	1703.78	-0.0594	-35	331	346	IAGADVPMPYAANLER			Oxidation (M)[8]
								1768.9	1768.85	-0.0508	-29	137	152	SNYMSAGQISVPIVFR	17	0
								1768.9	1768.85	-0.0508	-29	137	152	SNYMSAGQISVPIVFR
								1784.9	1784.84	-0.062	-35	137	152	SNYMSAGQISVPIVFR	8	0	Oxidation (M)[4]
								1784.9	1784.84	-0.062	-35	137	152	SNYMSAGQISVPIVFR			Oxidation (M)[4]
98	XP_003558466.1	glutamine synthetase cytosolic isozyme 1-2-like	78	99.959	49	99.91	6	949.499	949.46	-0.039	-41	259	267	EAGGFEVIK
								960.479	960.477	-0.001	-1	170	177	DIVDAHYK
								1086.49	1086.53	0.0474	44	324	332	DGKGYFEDR
								1339.67	1339.64	-0.0308	-23	256	267	SMREAGGFEVIK			Oxidation (M)[2]
								1583.72	1583.74	0.0218	14	277	290	HTEHIAAYGEGNER
								1583.72	1583.74	0.0218	14	277	290	HTEHIAAYGEGNER	51	99.935
								1739.88	1739.87	-0.0172	-10	291	305	RLTGHHETADINTFK
101	XP_003562308.1	UDP-arabinopyranose mutase 1-like	259	100	212	100	11	839.441	839.441	-0.0001	0	159	165	GYPFSLR
								989.541	989.526	-0.0154	-16	276	284	ASNPFVNLK
								1118.65	1118.58	-0.065	-58	199	208	YVDAVLTIPK
								1180.63	1180.62	-0.0086	-7	123	132	DINALEQHIK
								1240.67	1240.64	-0.0314	-25	255	265	VICDHLSLGVK			Carbamidomethyl (C)[3]
								1254.61	1254.62	0.006	5	315	324	CYISLSEQVR			Carbamidomethyl (C)[1]
								1254.61	1254.62	0.006	5	315	324	CYISLSEQVR	55	99.983	Carbamidomethyl (C)[1]
								1282.74	1282.74	0.0063	5	20	30	DQLDIVIPTIR
								1282.74	1282.74	0.0063	5	20	30	DQLDIVIPTIR	68	100
								1501.7	1501.7	0.0092	6	61	72	VPEGFDYELYNR
								1501.7	1501.7	0.0092	6	61	72	VPEGFDYELYNR	90	100
								1592.73	1592.74	0.0148	9	105	117	YVFTIDDDCFVAK			Carbamidomethyl (C)[9]
								1761.78	1761.84	0.0606	34	209	223	GTLFPMCGMNLAFDR			Carbamidomethyl (C)[7], Oxidation (M)[6,9]
								2292.13	2292.14	0.0057	2	133	151	NLLSPSTPFFFNTLYDPY
														R
*109	XP_003567630.1	glutamine synthetase cytosolic isozyme 1-1-like	78	99.959	49	99.91	6	949.499	949.46	-0.039	-41	259	267	EAGGFEVIK
								960.479	960.477	-0.001	-1	170	177	DIVDAHYK
								1086.49	1086.53	0.0474	44	324	332	DGKGYFEDR
								1339.67	1339.64	-0.0308	-23	256	267	SMREAGGFEVIK			Oxidation (M)[2]
								1583.72	1583.74	0.0218	14	277	290	HTEHIAAYGEGNER
								1583.72	1583.74	0.0218	14	277	290	HTEHIAAYGEGNER	51	99.935
								1739.88	1739.87	-0.0172	-10	291	305	RLTGHHETADINTFK
111	XP_003571342.1	DNA damage-inducible protein 1	239	100	187	100	17	791.379	792.2890		-122.51	135	140	SHHQQR
								947.508	948.3890		-132.90	379	386	LVELGFDR
								1337.66	1338.51		-117.74	318	328	DIPSHIRDEEK
								1354.76	1355.59		-127.21	241	254	GVAIGVGQSEILGR
								1354.76	1355.59		-127.21	241	254	GVAIGVGQSEILGR	103
								1453.76	1454.57		-134.22	304	317	VGGGEVSVPFLHEK
								1565.83	1566.58		-167.17	291	303	HQCIIDLKDNVLR
								1809.89	1810.65		-134.66	357	375	SSPAGPAVVPPQGGDFEAK
								1991	1991.77		-118.53	84	101	LNPDGSAVNPQALQQHFR
								1991	1991.77		-118.53	84	101	LNPDGSAVNPQALQQHFR	84
								2153.98	2154.75		-106.63	175	193	GIDENWEAAIEHNPEAFGR
								2243.07	2243.8		-123.02	56	76	LSAIGVHDGDLVMMVPSSNNR			2 Oxidation (M)
								2272.2	2273.87		294	304	324	VGGGEVSVPFLHEKDIPSHIR
								2369.11	2369.8650		-106.34	147	166	QEEELALMYADPFDVEAQKK			Oxidation (M)
								2404.31	2404.99		-134.89	28	48	ALLEVETQVPLQQQLLHFNGK
								2404.31	2406.01		286	28	48	ALLEVETQVPLQQQLLHFNGK
								3059.4110	3060.18		-78.32	49	76	EMNNAEKLSAIGVHDGDLVMMVPSSNNR			2 Oxidation (M)
*112	XP_003567630.1	S-adenosylmethionine synthase 3-like	390	100	295	100	9	979.474	979.469	-0.0051	-5	366	374	TAAYGHFGR
								979.474	979.469	-0.0051	-5	366	374	TAAYGHFGR	24	0
								995.516	995.528	0.0127	13	172	179	TQVTVEYR
								1141.61	1141.6	-0.0146	-13	230	239	TIFHLNPSGR
								1141.61	1141.6	-0.0146	-13	230	239	TIFHLNPSGR	21	0
								1375.64	1375.63	-0.0122	-9	160	171	DGTCAWLRPDGK			Carbamidomethyl (C)[4]
								1375.64	1375.63	-0.0122	-9	160	171	DGTCAWLRPDGK	16	0	Carbamidomethyl (C)[4]
								1453.75	1453.75	-0.0094	-6	240	254	FVIGGPHGDAGLTGR
								1453.75	1453.75	-0.0094	-6	240	254	FVIGGPHGDAGLTGR	71	99.997
								1503.74	1503.72	-0.0178	-12	159	171	KDGTCAWLRPDGK			Carbamidomethyl (C)[5]
								1592.76	1592.73	-0.0263	-17	77	91	NIGFVSDDVGLDADR
								1592.76	1592.73	-0.0263	-17	77	91	NIGFVSDDVGLDADR	49	99.544
								1662.84	1662.83	-0.0054	-3	375	388	DDADFTWEVVKPLK
								2445.26	2445.25	-0.0105	-4	94	115	VLVNIEQQSPDIAQGVHG
														HFTR
								2445.26	2445.25	-0.0105	-4	94	115	VLVNIEQQSPDIAQGVHG	114	100
*123	XP_003578869.1	actin-3-like	91	99.998	47	99.771	9	976.448	976.426	-0.0225	-23	21	30	AGFAGDDAPR	30	87.005
								976.448	976.426	-0.0225	-23	21	30	AGFAGDDAPR
								1132.53	1132.5	-0.0283	-25	199	208	GYSFTTTAER
								1132.53	1132.5	-0.0283	-25	199	208	GYSFTTTAER
								1176.55	1176.58	0.0292	25	42	52	HTGVMVGMGQK			Oxidation (M)[5,8]
								1493.77	1493.7	-0.0733	-49	315	328	MSKEITALAPSSMK
								1515.75	1515.71	-0.0404	-27	87	97	IWHHTFYNELR
								1557.77	1557.77	0.0072	5	362	375	GEYDESGPAIVHRK
								1747.89	1747.83	-0.0533	-30	241	256	SYELPDGQVITIGAER	18	0
								1747.89	1747.83	-0.0533	-30	241	256	SYELPDGQVITIGAER
								1954.06	1953.98	-0.0826	-42	98	115	VAPEEHPVLLTEAPLNPK
								2183.08	2183.02	-0.0574	-26	294	314	DLYGNIVLSGGSTMFPGIADR
128	XP_003577195.1	Ribulose bisphosphate carboxylase/oxygenase activase A	703	100	603	100	27	895.416	895.43	0.014	16	343	349	VYDDEVR
								895.416	895.43	0.014	16	343	349	VYDDEVR	49	99.694
								940.468	940.479	0.0119	13	294	300	FYWAPTR
								940.468	940.479	0.0119	13	294	300	FYWAPTR	35	91.39
								1023.51	1023.52	0.0096	9	343	350	VYDDEVRK
								1023.51	1023.52	0.0096	9	343	350	VYDDEVRK	47	99.54
								1078.59	1078.6	0.0106	10	201	209	YREAADLIK
								1078.59	1078.6	0.0106	10	201	209	YREAADLIK	55	99.917
								1093.57	1093.58	0.0092	8	139	147	NFMTLPNIK			Oxidation (M)[3]
								1103.54	1103.55	0.0134	12	369	378	DGPVSFEQPK
								1152.71	1152.73	0.0123	11	148	158	VPLILGIWGGK
								1228.6	1228.62	0.0171	14	163	172	SFQCELVFAK			Carbamidomethyl (C)[4]
								1228.6	1228.62	0.0171	14	163	172	SFQCELVFAK	61	99.981	Carbamidomethyl (C)[4]
								1290.67	1290.68	0.0137	11	351	362	WVSSTGIENIGK
								1340.64	1340.65	0.0077	6	294	303	FYWAPTREDR
								1340.64	1340.65	0.0077	6	294	303	FYWAPTREDR	42	98.294
								1418.76	1418.77	0.0023	2	351	363	WVSSTGIENIGKK
								1644.86	1644.85	-0.0138	-8	364	378	LVNSKDGPVSFEQPK
								1665.83	1665.83	-0.008	-5	309	323	GIFQTDNISDESVIK
								1665.83	1665.83	-0.008	-5	309	323	GIFQTDNISDESVIK	72	99.998
								1712.76	1712.74	-0.0125	-7	213	227	MCCLFINDLDAGAGR			Carbamidomethyl (C)[2,3]
								1712.76	1712.74	-0.0125	-7	213	227	MCCLFINDLDAGAGR	128	100	Carbamidomethyl (C)[2,3]
								1721.84	1721.8	-0.0447	-26	369	383	DGPVSFEQPKMTIEK			Oxidation (M)[11]
								1728.75	1728.76	0.007	4	213	227	MCCLFINDLDAGAGR			Carbamidomethyl (C)[2,3], Oxidation (M)[1]
								1728.75	1728.76	0.007	4	213	227	MCCLFINDLDAGAGR	102	100	Carbamidomethyl (C)[2,3], Oxidation (M)[1]
								1769.68	1769.77	0.0912	52	407	422	YMSEAALGDANSDAMK			Oxidation (M)[2], Phospho (Y)[1]
								1882.97	1882.95	-0.0205	-11	324	340	IVDTFPGQSIDFFGALR
								1882.97	1882.95	-0.0205	-11	324	340	IVDTFPGQSIDFFGALR	113	100
								1913.87	1913.88	0.0121	6	211	227	GKMCCLFINDLDAGAGR			Carbamidomethyl (C)[4,5], Oxidation (M)[3]
								1915.96	1915.94	-0.0218	-11	384	399	LLEYGHMLVQEQDNVK
								1931.95	1931.96	0.0084	4	384	399	LLEYGHMLVQEQDNVK			Oxidation (M)[7]
								2023.97	2024.03	0.0574	28	62	78	WKGLAYDISDDQQDITR
								2072.06	2072.03	-0.0324	-16	384	400	LLEYGHMLVQEQDNVKR
								2088.05	2088.05	-0.001	0	384	400	LLEYGHMLVQEQDNVKR			Oxidation (M)[7]
								2089.17	2089.11	-0.062	-30	269	287	VPIIVTGNDFSTLYAPLIR
								2295.95	2296.11	0.1617	70	446	465	NAENYDPTARSDDGSCL			Carbamidomethyl (C)[16]
														YTF
								2298.91	2299.08	0.1711	74	113	131	YDFDNTMGGFYIAPAFM			Oxidation (M)[7], Phospho (Y)[1]
														DK
								2336.06	2336.13	0.0738	32	173	195	MGINPIMMSAGELESGN			Oxidation (M)[1,7]
														AGEPAK
								2344.08	2344.05	-0.0337	-14	401	422	VQLADKYMSEAALGDAN			Oxidation (M)[8]
														SDAMK
								2360.07	2360.13	0.0534	23	401	422	VQLADKYMSEAALGDAN			Oxidation (M)[8,21]
														SDAMK
								2714.45	2714.39	-0.0596	-22	264	287	EENPRVPIIVTGNDFSTLY
														APLIR
146	XP_003569962.1	tubulin beta-3 chain-like	613	100	372	100	24	1059.53	1059.5	-0.0252	-24	310	318	YLTASAMFR	16	0
								1059.53	1059.5	-0.0252	-24	310	318	YLTASAMFR
								1065.43	1065.41	-0.0208	-20	298	306	NMMCAADPR			Carbamidomethyl (C)[4]
								1075.52	1075.49	-0.0335	-31	310	318	YLTASAMFR			Oxidation (M)[7]
								1077.53	1077.5	-0.0334	-31	155	162	IREEYPDR	42	99.049
								1077.53	1077.5	-0.0334	-31	155	162	IREEYPDR
								1081.42	1081.43	0.0095	9	298	306	NMMCAADPR			Carbamidomethyl (C)[4], Oxidation (M)[2]
								1139.69	1139.66	-0.0318	-28	253	262	LAVNLIPFPR	33	93.266
								1139.69	1139.66	-0.0318	-28	253	262	LAVNLIPFPR
								1146.59	1146.56	-0.0337	-29	242	251	FPGQLNSDLR	43	99.262
								1146.59	1146.56	-0.0337	-29	242	251	FPGQLNSDLR
								1215.58	1215.55	-0.0324	-27	381	390	VSEQFTAMFR	49	99.824
								1215.58	1215.55	-0.0324	-27	381	390	VSEQFTAMFR
								1231.58	1231.54	-0.0413	-34	381	390	VSEQFTAMFR	32	90.51	Oxidation (M)[8]
								1231.58	1231.54	-0.0413	-34	381	390	VSEQFTAMFR			Oxidation (M)[8]
								1266.6	1266.56	-0.0345	-27	36	46	YAGDSDLQLER	14	0
								1266.6	1266.56	-0.0345	-27	36	46	YAGDSDLQLER
								1274.69	1274.65	-0.0366	-29	242	252	FPGQLNSDLRK	8	0
								1274.69	1274.65	-0.0366	-29	242	252	FPGQLNSDLRK
								1342.64	1342.6	-0.0352	-26	47	58	INVYYNEASGGR	104	100
								1342.64	1342.6	-0.0352	-26	47	58	INVYYNEASGGR
								1371.68	1371.64	-0.0431	-31	381	391	VSEQFTAMFRR
								1384.7	1384.65	-0.0505	-36	163	174	MMLTFSVFPSPK
								1387.68	1387.63	-0.0481	-35	381	391	VSEQFTAMFRR			Oxidation (M)[8]
								1400.7	1400.64	-0.0537	-38	163	174	MMLTFSVFPSPK			Oxidation (M)[1]
								1416.69	1416.64	-0.0524	-37	163	174	MMLTFSVFPSPK			Oxidation (M)[1,2]
								1431.6	1431.59	-0.0098	-7	298	309	NMMCAADPRHGR			Carbamidomethyl (C)[4], Oxidation (M)[2]
								1446.69	1446.65	-0.0416	-29	325	336	EVDEQMLNVQNK
								1622.85	1622.82	-0.0276	-17	263	276	LHFFMVGFAPLTSR
								1638.85	1638.8	-0.0465	-28	263	276	LHFFMVGFAPLTSR			Oxidation (M)[5]
								1647.81	1647.77	-0.043	-26	63	77	AVLMDLEPGTMDSLR
								1663.8	1663.75	-0.0563	-34	63	77	AVLMDLEPGTMDSLR			Oxidation (M)[4]
								1679.8	1679.74	-0.0602	-36	63	77	AVLMDLEPGTMDSLR			Oxidation (M)[4,11]
								1696.83	1696.76	-0.0711	-42	337	350	NSSYFVEWIPNNVK
								1746.87	1746.81	-0.0635	-36	283	297	ALTVPELTQQMWDSK
								1762.87	1762.8	-0.0687	-39	283	297	ALTVPELTQQMWDSK			Oxidation (M)[11]
								1822.92	1822.86	-0.0639	-35	3	19	EILHIQGGQCGNQIGAK			Carbamidomethyl (C)[10]
								1933.87	1933.82	-0.0582	-30	20	35	FWEVICDEHGIDQTGK			Carbamidomethyl (C)[6]
								1973	1972.94	-0.0538	-27	104	121	GHYTEGAELIDSVLDVVR	72	100
								1973	1972.94	-0.0538	-27	104	121	GHYTEGAELIDSVLDVVR
								2101.09	2101.03	-0.0581	-28	104	122	GHYTEGAELIDSVLDVVRK
								2110.06	2110.01	-0.0562	-27	1	19	MREILHIQGGQCGNQIGAK			Carbamidomethyl (C)[12]
								2126.06	2125.99	-0.0722	-34	1	19	MREILHIQGGQCGNQIGAK			Carbamidomethyl (C)[12], Oxidation (M)[1]
								2814.34	2814.28	-0.0615	-22	78	103	SGPYGQIFRPDNFVFGQSGAGNNWAK
								3163.47	3163.42	-0.0537	-17	351	379	SSVCDIPPTGLTMSSTFIGNSTSIQEMFR			Carbamidomethyl (C)[4]
								3179.47	3179.41	-0.063	-20	351	379	SSVCDIPPTGLTMSSTFIGNSTSIQEMFR			Carbamidomethyl (C)[4], Oxidation (M)[13]
*141	XP_003563729.1	V-type proton ATPase subunit B 1-like	552	100	422	100	17	842.448	842.461	0.0129	15	293	299	EEVPGRR
								875.469	875.44	-0.0296	-34	50	57	LGDGTTRR
								921.446	921.452	0.0064	7	382	390	SAIGEGMTR
								937.441	937.428	-0.0128	-14	382	390	SAIGEGMTR			Oxidation (M)[7]
								1029.5	1029.49	-0.011	-11	477	484	TLDQFYSR
								1034.56	1034.55	-0.0112	-11	42	49	YQEIVNIR
								1034.56	1034.55	-0.0112	-11	42	49	YQEIVNIR	49	99.864
								1088.58	1088.55	-0.0284	-26	95	104	TPVSLDMLGR
								1104.57	1104.54	-0.0359	-33	95	104	TPVSLDMLGR			Oxidation (M)[7]
								1127.55	1127.54	-0.0106	-9	440	449	FVAQGAYDTR
								1127.55	1127.54	-0.0106	-9	440	449	FVAQGAYDTR	64	99.996
								1229.47	1229.55	0.0719	58	225	234	DFEENGSMER			Oxidation (M)[8]
								1229.47	1229.55	0.0719	58	225	234	DFEENGSMER	14	0	Oxidation (M)[8]
								1255.64	1255.63	-0.0129	-10	439	449	KFVAQGAYDTR
								1255.64	1255.63	-0.0129	-10	439	449	KFVAQGAYDTR	19	0
								1385.73	1385.66	-0.0739	-53	83	94	YTTVQFTGEVLK
								1453.67	1453.65	-0.018	-12	477	488	TLDQFYSRDATH
								1596.91	1596.9	-0.0131	-8	365	378	QIYPPINVLPSLSR
								1596.91	1596.9	-0.0131	-8	365	378	QIYPPINVLPSLSR	77	100
								1715.93	1715.91	-0.0201	-12	235	249	VTLFLNLANDPTIER
								1715.93	1715.91	-0.0201	-12	235	249	VTLFLNLANDPTIER	97	100
								1912.88	1912.88	0.0053	3	300	315	GYPGYMYTDLATIYER
								1928.87	1928.82	-0.0512	-27	300	315	GYPGYMYTDLATIYER			Oxidation (M)[6]
								2050.99	2050.98	-0.0097	-5	391	408	RDHSDVSNQLYANYAIGK
								2178.15	2178.15	-0.0002	0	163	182	IPLFSAAGLPHNEIAAQICR			Carbamidomethyl (C)[19]
								2772.4	2772.43	0.0281	10	415	438	AVVGEEALSSEDLLYLEFLDKFER
								2772.4	2772.43	0.0281	10	415	438	AVVGEEALSSEDLLYLEFLDKFER	104	100
152	XP_003564482.1	2,3-bisphosphoglycerate-independent phosphoglycerate mutase-like	93	99.999	57	99.973	11	924.526	924.504	-0.0218	-24	163	170	LHILTDGR
								1030.59	1030.55	-0.035	-34	403	411	ALEIAEKTR
								1109.53	1109.48	-0.0444	-40	214	222	YENDWGVVK
								1193.71	1193.58	-0.1318	-110	161	170	IRLHILTDGR
								1214.68	1214.64	-0.0407	-34	331	340	YLVDPPLIER	18	0
								1214.68	1214.64	-0.0407	-34	331	340	YLVDPPLIER
								1274.64	1274.6	-0.039	-31	110	120	IYEGAGFNYIK
								1274.64	1274.6	-0.039	-31	110	120	IYEGAGFNYIK
								1433.71	1433.66	-0.0461	-32	224	236	GWDAQVLGEAPYK
								1473.7	1473.67	-0.035	-24	296	307	ALEFADFDKFDR	21	0.192
								1473.7	1473.67	-0.035	-24	296	307	ALEFADFDKFDR
								1731.95	1731.88	-0.0674	-39	126	142	GTLHLIGLLSDGGVHSR
								1792.92	1792.86	-0.0623	-35	270	286	SVGPIVDGDAVVTFNFR	17	0
								1792.92	1792.86	-0.0623	-35	270	286	SVGPIVDGDAVVTFNFR
								1891.9	1891.88	-0.0218	-12	38	53	YNCIHVAQTPVMDSLK			Carbamidomethyl (C)[3], Oxidation (M)[12]
*159	XP_003570534.1	heat shock 70 kDa protein,mitochondrial-like	559	100	479	100	19	871.511	871.53	0.0195	22	300	306	DRLALQR
								887.494	887.523	0.0289	33	499	505	EQQITIR
								967.568	967.596	0.0274	28	340	347	HLNITLTR
								967.568	967.596	0.0274	28	340	347	HLNITLTR	71	100
								1004.5	1004.53	0.0312	31	76	84	VIENSEGTR
								1134.55	1134.59	0.0384	34	126	134	RFDDPQTQK
								1164.63	1164.65	0.0194	17	85	95	TTPSVVAFSQK
								1256.62	1256.72	0.0976	78	174	184	MKETAESYLGK
								1272.61	1272.67	0.0514	40	174	184	MKETAESYLGK			Oxidation (M)[1]
								1355.67	1355.71	0.0378	28	540	551	NTADTTIYSIEK
								1469.7	1469.75	0.0547	37	521	532	EAELHSQKDQER
								1538.82	1538.86	0.0392	25	160	173	QYSPSQIGAFVLTK
								1552.78	1552.83	0.0514	33	107	120	QAVTNPQNTFFGTK
								1564.81	1564.87	0.0596	38	189	202	AVITVPAYFNDAQR
								1564.81	1564.87	0.0596	38	189	202	AVITVPAYFNDAQR	98	100
								1593.9	1593.96	0.0558	35	456	470	LLGEFDLVGIPPAPR
								1776.91	1776.98	0.0648	36	219	235	IINEPTAAALSYGTNNK
								1811.97	1812.03	0.0582	32	560	576	IPAEIATEIETAVADLR
								1821.91	1821.98	0.0672	37	426	442	SQVFSTAADNQTQVGIR
								1821.91	1821.98	0.0672	37	426	442	SQVFSTAADNQTQVGIR	158	100
								1939.01	1939.08	0.0691	36	367	386	GVNPDEAVAMGAALQG
														GILR
								1939.01	1939.08	0.0691	36	367	386	GVNPDEAVAMGAALQG	153	100
														GILR
								1950	1950.07	0.0705	36	425	442	KSQVFSTAADNQTQVGI
														R
								1955	1955.07	0.072	37	367	386	GVNPDEAVAMGAALQG			Oxidation (M)[10]
														GILR
								1955	1955.07	0.072	37	367	386	GVNPDEAVAMGAALQG	79	100	Oxidation (M)[10]
														GILR
*165	XP_003578898.1	heat shock cognate 70 kDa protein 2-like	441	100	336	100	24	804.446	804.485	0.0386	48	507	513	ITITNDK
								834.403	834.441	0.038	46	524	530	MVQEAEK
								847.452	847.487	0.0355	42	557	563	NTIKDEK
								850.398	850.43	0.0321	38	524	530	MVQEAEK			Oxidation (M)[1]
								886.474	886.508	0.0336	38	257	264	KDISGNPR
								908.385	908.423	0.0377	42	319	325	CMEPVEK			Carbamidomethyl (C)[1], Oxidation (M)[2]
								1030.56	1030.59	0.0301	29	456	464	TRDNNLLGK
								1197.7	1197.72	0.023	19	164	175	DAGVIAGINVLR
								1197.7	1197.72	0.023	19	164	175	DAGVIAGINVLR	11	0
								1228.63	1228.68	0.0533	43	29	39	VEIIANDQGNR
								1228.63	1228.68	0.0533	43	29	39	VEIIANDQGNR	75	100
								1240.61	1240.65	0.0456	37	81	91	FTDSTVQSDIK
								1278.69	1278.73	0.0314	25	133	144	EIAEAFLGTTVK
								1294.62	1294.67	0.0482	37	243	252	MVNHFVQEFK			Oxidation (M)[1]
								1363.57	1363.62	0.0581	43	308	317	FEEMNMDLFR			Oxidation (M)[4,6]
								1374.61	1374.67	0.059	43	546	556	NALENYSYNMR
								1390.61	1390.66	0.0544	39	546	556	NALENYSYNMR			Oxidation (M)[10]
								1390.61	1390.66	0.0544	39	546	556	NALENYSYNMR			Oxidation (M)[10]
								1396.71	1396.76	0.0566	41	80	91	RFTDSTVQSDIK
								1426.76	1426.82	0.0591	41	335	348	STVHDVVLVGGSTR
								1426.76	1426.82	0.0591	41	335	348	STVHDVVLVGGSTR	68	100
								1450.73	1450.78	0.0504	35	243	253	MVNHFVQEFKR			Oxidation (M)[1]
								1473.69	1473.75	0.0615	42	40	52	TTPSYVAFTDSER
								1473.69	1473.75	0.0615	42	40	52	TTPSYVAFTDSER	89	100
								1565.84	1565.89	0.0495	32	131	144	MREIAEAFLGTTVK
								1581.83	1581.9	0.0647	41	131	144	MREIAEAFLGTTVK			Oxidation (M)[1]
*169	XP_003557240.1	transketolase	497	100	413	100	20	996.469	996.461	-0.0076	-8	129	135	NPYWFNR
								996.469	996.461	-0.0076	-8	129	135	NPYWFNR	55	99.978
								1005.56	1005.53	-0.0364	-36	91	99	FLAIDAVEK
								1012.63	1012.62	-0.0101	-10	591	599	RPSILALSR
								1140.72	1140.7	-0.0164	-14	590	599	KRPSILALSR
								1152.49	1152.48	-0.0114	-10	296	305	NGNDGYDEIR
								1171.63	1171.62	-0.0144	-12	677	687	ESVLPEAVTAR
								1194.65	1194.6	-0.0472	-40	714	725	FGASAPAGIIYK
i								1267.6	1267.63	0.0343	27	129	137	NPYWFNRDR
								1280.59	1280.57	-0.0172	-13	296	306	NGNDGYDEIRK
								1476.81	1476.78	-0.0282	-19	602	615	LPHLPGTSIEGVEK
								1498.72	1498.65	-0.0755	-50	125	135	YNPKNPYWFNR
								1498.72	1498.77	0.0465	31	125	135	YNPKNPYWFNR
								1610.75	1610.75	0.0005	0	563	576	AMPNMLMFRPADGK			Oxidation (M)[2,5]
								1623.78	1623.75	-0.0273	-17	377	391	HVPEGAALEADWNSK
								1715.91	1715.91	-0.0078	-5	42	58	GLRLPSRPSAASSSSSR
								1732.96	1732.93	-0.0248	-14	600	615	QKLPHLPGTSIEGVEK
								1924.02	1923.89	-0.1252	-65	688	705	ISIEAGSTLGWQKYVGSK
								2046.98	2046.96	-0.0238	-12	335	354	ANSYSVHGAALGTNEVE
														ATR
								2046.98	2046.96	-0.0238	-12	335	354	ANSYSVHGAALGTNEVE	154	100
														ATR
								2065.01	2064.93	-0.0718	-35	355	371	QNLGWPYEPFFVPEDVK
								2931.44	2931.43	-0.011	-4	408	435	SIITGELPAGWADALPQY
														TTESPADATR
								2931.44	2931.43	-0.011	-4	408	435	SIITGELPAGWADALPQY	204	100
														TTESPADATR
								3057.43	3057.42	-0.0088	-3	257	283	LIAFYDDNHISIDGDTEIAF
														TEDVSTR
201	XP_003560774.1	14-3-3-like protein A-like	94	100	78	100	9	922.42	922.496	0.0758	82	130	136	MKGDYHR			Oxidation (M)[1]
								1318.65	1318.67	0.0207	16	37	48	TADVGELTVEER
								1418.75	1418.75	0.0055	4	68	79	IISSIEQKEESR
								1499.75	1499.77	0.023	15	80	92	GNEAYVASIKEYR
								1699.8	1699.83	0.0364	21	2	16	STAEATREENVYMAK
								1699.8	1699.83	0.0364	21	2	16	STAEATREENVYMAK
								1715.79	1715.83	0.0387	23	2	16	STAEATREENVYMAK			Oxidation (M)[13]
								1715.79	1715.83	0.0387	23	2	16	STAEATREENVYMAK			Oxidation (M)[13]
								1798.8	1798.95	0.1516	84	109	124	LLDSHLVPSATAAESK			Phospho (ST)[4,9]
								1798.8	1798.95	0.1516	84	109	124	LLDSHLVPSATAAESK			Phospho (ST)[4,9]
								1818.97	1818.98	0.0061	3	160	176	SAQDIALADLPTTHPIR
								1818.97	1818.98	0.0061	3	160	176	SAQDIALADLPTTHPIR	78	100
								1860.82	1860.97	0.1506	81	9	23	EENVYMAKLAEQAER			Phospho (Y)[5]
								2131.97	2131.97	0.0052	2	17	33	LAEQAERYEEMVEFMEK
								2147.96	2147.97	0.0064	3	17	33	LAEQAERYEEMVEFMEK			Oxidation (M)[11]
*225	XP_003563980.1	putative DNA repair protein RAD23-3-like	431	100	344	100	11	934.438	934.453	0.0151	16	194	201	AAYNNPER
								934.438	934.453	0.0151	16	194	201	AAYNNPER	27	83.208
								937.456	937.467	0.0109	12	374	381	LEAMGFNR
								953.451	953.456	0.0053	6	374	381	LEAMGFNR			Oxidation (M)[4]
								953.451	953.456	0.0053	6	374	381	LEAMGFNR			Oxidation (M)[4]
								1360.72	1360.75	0.0253	19	324	334	LIQENQAEFLR
								1360.72	1360.75	0.0253	19	324	334	LIQENQAEFLR	89	100
								1877.91	1877.93	0.0153	8	10	27	GTNFEIEASPEASVAEVK
								1877.91	1877.93	0.0153	8	10	27	GTNFEIEASPEASVAEVK
								2034.01	2034.04	0.0276	14	10	28	GTNFEIEASPEASVAEVKR
								2034.01	2034.04	0.0276	14	10	28	GTNFEIEASPEASVAEVKR	46	99.81
								2174.11	2174.15	0.0395	18	202	221	AIDYLYSGIPENVEAPPVAR
								2174.11	2174.15	0.0395	18	202	221	AIDYLYSGIPENVEAPPVAR	124	100
								2389.02	2389.06	0.0376	16	394	413	DEELAANYLLDHGHEYEDQQ
								2441.31	2441.36	0.0408	17	90	115	APTIQAQPATPVAAATPSGPATPVAR
								2441.31	2441.36	0.0408	17	90	115	APTIQAQPATPVAAATPSGPATPVAR	59	99.989
								2538.28	2538.32	0.0459	18	29	51	IIEGAQGQNVYPADQQMLIHQGK
								2554.27	2554.32	0.0466	18	29	51	IIEGAQGQNVYPADQQMLIHQGK			Oxidation (M)[17]
								2554.27	2554.32	0.0466	18	29	51	IIEGAQGQNVYPADQQMLIHQGK			Oxidation (M)[17]
								2694.38	2694.42	0.0381	14	28	51	RIIEGAQGQNVYPADQQMLIHQGK
								2710.37	2710.41	0.0418	15	28	51	RIIEGAQGQNVYPADQQMLIHQGK			Oxidation (M)[18]
								3405.73	3405.79	0.0559	16	335	368	LVNETPESGAAGNILGQLAAAMPQAAVTVTPEER
								3421.73	3421.76	0.0344	10	335	368	LVNETPESGAAGNILGQLAAAMPQAAVTVTPEER			Oxidation (M)[22]
235	XP_003569476.1	isocitrate dehydrogenase [NADP]	293	100	198	100	16	907.504	907.478	-0.0258	-28	23	29	VFWQSIK	16	0
								907.504	907.478	-0.0258	-28	23	29	VFWQSIK
								993.454	993.431	-0.0231	-23	135	142	HAFGDQYR	70	99.999
								993.454	993.431	-0.0231	-23	135	142	HAFGDQYR
								1007.56	1007.52	-0.0347	-34	205	212	WPLYLSTK	3	0
								1007.56	1007.52	-0.0347	-34	205	212	WPLYLSTK
								1033.58	1033.55	-0.029	-28	103	111	NIINGTVFR	28	76.254
								1033.58	1033.55	-0.029	-28	103	111	NIINGTVFR
								1135.59	1135.56	-0.0277	-24	43	51	YYDLGVLHR	34	94.33
								1135.59	1135.56	-0.0277	-24	43	51	YYDLGVLHR
								1156.51	1156.48	-0.0292	-25	261	270	SEGGYVWACK			Carbamidomethyl (C)[9]
								1251.63	1251.62	-0.01	-8	87	95	EFNLKQMWR
								1355.69	1355.66	-0.0323	-24	302	314	TIEAEAAHGTVTR	16	0
								1355.69	1355.66	-0.0323	-24	302	314	TIEAEAAHGTVTR
								1378.65	1378.63	-0.0205	-15	239	249	FEAAGIWYEHR
								1472.81	1472.77	-0.0381	-26	375	388	DLALLVQGSSNVTR	33	91.991
								1472.81	1472.77	-0.0381	-26	375	388	DLALLVQGSSNVTR
								1496.84	1496.8	-0.043	-29	122	134	LVPGWTKPICIGR			Carbamidomethyl (C)[10]
								1593.78	1593.74	-0.0376	-24	237	249	SKFEAAGIWYEHR
								1676.76	1676.72	-0.0382	-23	8	22	VANPIVEMDGDEMTR
								1692.76	1692.71	-0.0461	-27	8	22	VANPIVEMDGDEMTR			Oxidation (M)[8]
								1708.75	1708.72	-0.0332	-19	8	22	VANPIVEMDGDEMTR			Oxidation (M)[8,13]
								1773.97	1773.92	-0.046	-26	103	117	NIINGTVFREPIICK			Carbamidomethyl (C)[14]
								1797.88	1797.84	-0.0354	-20	322	338	GGETSTNSIASIFAWTR
								2078.02	2077.97	-0.0476	-23	389	406	SHYLNTEEFIDAVAAELR
245	XP_003573806.1	enolase-like	434	100	342	100	23	764.382	765.288		-131.67	12	17	QIFDSR
								805.445	806.346		-131.99	418	423	YNQLLR
								977.497	978.377		-130.62	439	446	FRAPVEPY
								977.497	978.377		-130.62	439	446	FRAPVEPY	43
								1204.5910	1205.46		-117.14	190	199	MGVEVYHNLK			Oxidation (M)
								1253.57	1254.44		-109.10	373	383	HAGWGVMTSHR			Oxidation (M)
								1490.76	1491.57		-133.29	424	438	IEEELGAAAVYAGAK
								1550.86	1551.65		-139.50	134	147	IPLYQHIANLAGNK
								1550.86	1551.65		-139.50	134	147	IPLYQHIANLAGNK	65
								1572.84	1573.63		-135.21	355	369	VNQIGSVTESIEAVK
								1592.9250	1593.67		-163.05	67	82	AVNNVNSIIAPALIGK
								1756.83	1757.71		-77.05	246	261	VVIGMDVAASEFYNDK
								1789.9210	1790.71		-121.00	36	53	AAVPSGASTGVYEALELR
								1789.9210	1790.71		-121.00	36	53	AAVPSGASTGVYEALELR	135
								1900.84	1901.64		-110.77	264	279	TYDLNFKEENNDGSQK
								1915.94	1916.68		-140.68	169	185	LAMQEFMILPTGATSFK			2 Oxidation (M)
								2015.9510	2016.72		-120.53	246	263	VVIGMDVAASEFYNDKDK			Oxidation (M)
								2140.15	2140.9		-121.97	148	168	HLVLPVPAFNVINGGSHAGNK
								2278.2	2278.92		-122.53	418	438	YNQLLRIEEELGAAAVYAGAK
								2323.04	2323.77		-117.84	206	227	YGQDATNVGDEGGFAPNIQENK
								2525.27	2526.01		-105.38	316	338	MTEEIGEPVQIVGDDLLVTNPTR
								2541.26	2541.98		-113.46	316	338	MTEEIGEPVQIVGDDLLVTNPTR			Oxidation (M)
								2541.26	2541.98		-113.46	316	338	MTEEIGEPVQIVGDDLLVTNPTR	99		Oxidation (M)
273	XP_003562828.1	probable nucleoredoxin 1-1-like	310	100	181	100	18	815.487	815.481	-0.0059	-7	320	326	LEILAEK
								926.567	926.568	0.0011	1	356	364	VPVSQLVGK
								1130.61	1130.61	0.0081	7	157	165	INELKEQEK
								1175.71	1175.72	0.008	7	119	129	GIPHLVILDAK
								1175.71	1175.72	0.008	7	119	129	GIPHLVILDAK	12	0
								1195.7	1195.71	0.0039	3	443	455	GIPSLVAIGPSGK
								1257.67	1257.68	0.0085	7	190	201	GDKVPISDLEGK
								1379.76	1379.77	0.0175	13	380	391	AFLPTLVDVYNK
								1449.79	1449.79	-0.0017	-1	60	72	LIEAYKELASQGK
								1528.73	1528.77	0.0436	29	396	408	NSDFEIVFISSDR
								1528.73	1528.77	0.0436	29	396	408	NSDFEIVFISSDR	29	90.501
								1538.79	1538.83	0.0382	25	169	182	DNQTIHSVLSAPTR
								1538.79	1538.83	0.0382	25	169	182	DNQTIHSVLSAPTR	37	98.608
								1621.77	1621.81	0.0419	26	95	108	MPWLAVPFTDSEGR			Oxidation (M)[1]
								1641.83	1641.87	0.0372	23	500	512	HELHEEHELVLTR
								1749.86	1749.91	0.043	25	95	109	MPWLAVPFTDSEGRK			Oxidation (M)[1]
								1785.87	1785.91	0.0483	27	394	408	EKNSDFEIVFISSDR
								1799.9	1799.94	0.0413	23	463	479	APLAVHGADAFPFTEEK
								1799.9	1799.94	0.0413	23	463	479	APLAVHGADAFPFTEEK	30	92.794
								1883.01	1883.07	0.0551	29	498	512	LKHELHEEHELVLTR
								1883.01	1883.07	0.0551	29	498	512	LKHELHEEHELVLTR	36	98.322
								2033.84	2033.9	0.0601	30	557	575	GHDAEAAPAGYVCEGDVCR			Carbamidomethyl (C)[13,18]
								2780.24	2780.31	0.0691	25	133	156	VCTEDGVEFVSEYGIDAYPFTPER			Carbamidomethyl (C)[2]
								2780.24	2780.31	0.0691	25	133	156	VCTEDGVEFVSEYGIDAYPFTPER	36	98.096	Carbamidomethyl (C)[2]
281	XP_003568673.1	Stromal 70 kDa heat shock-related protein	575	100	558	100	13	856.525	856.521	-0.0037	-4	205	212	IAGLDVLR
								1387.74	1387.77	0.0239	17	373	385	EIDEVILVGGSTR
								1387.74	1387.77	0.0239	17	373	385	EIDEVILVGGSTR	130	100
								1409.69	1409.72	0.0244	17	577	588	NQAESVIYQTEK
								1444.67	1444.77	0.0945	65	168	179	LVDDASKFLNDK			Phospho (ST)[6]
								1461.77	1461.8	0.026	18	154	166	QFAAEEISAQVLR
								1461.77	1461.8	0.026	18	154	166	QFAAEEISAQVLR	114	100
								1579.81	1579.83	0.0215	14	102	115	QAVVNPENTFFSVK
								1580.81	1580.84	0.0332	21	183	196	AVITVPAYFNDSQR
								1580.81	1580.84	0.0332	21	183	196	AVITVPAYFNDSQR	68	99.996
								1589.86	1589.9	0.0307	19	154	167	QFAAEEISAQVLRK
								1595.77	1595.81	0.0371	23	343	355	AKFEELCSDLLDR			Carbamidomethyl (C)[7]
								1595.77	1595.81	0.0371	23	343	355	AKFEELCSDLLDR	51	99.825	Carbamidomethyl (C)[7]
								1723.89	1723.92	0.0271	16	213	228	IINEPTAASLAYGFEK
								1735.91	1735.94	0.0284	16	102	116	QAVVNPENTFFSVKR
								1740.74	1740.85	0.1097	63	183	196	AVITVPAYFNDSQR			Phospho (ST)[4], Phospho (Y)[8]
								1829.04	1829.08	0.0387	21	369	385	LSLKEIDEVILVGGSTR
								2437.18	2437.27	0.0891	37	463	485	SEVFSTAADGQTSVEINV
														LQGER
								2437.18	2437.27	0.0891	37	463	485	SEVFSTAADGQTSVEINV	196	100
														LQGER
324	XP_003568165.1	flavoprotein wrbA-like isoform 1	102	100	35	97.324	8	1061.55	1061.6	0.0565	53	26	36	GASSVEGVEVK
								1078.44	1078.49	0.0505	47	82	90	FGMMASQMK			Oxidation (M)[3,4,8]
								1240.61	1240.7	0.0894	72	91	101	AFFDATGGLWR
								1683.77	1683.88	0.1096	65	158	175	VQGGSPYGAGTFAGDGSR
								1683.77	1683.88	0.1096	65	158	175	VQGGSPYGAGTFAGDGSR	35	97.324
								1694.82	1694.92	0.093	55	5	18	VYVVYYSMYGHVAK			Oxidation (M)[8]
								1694.82	1694.92	0.093	55	5	18	VYVVYYSMYGHVAK			Oxidation (M)[8]
								1839.85	1839.99	0.1412	77	176	190	WPTEMELEHAFHQGK
								1855.84	1855.95	0.1045	56	176	190	WPTEMELEHAFHQGK			Oxidation (M)[5]
								2449.11	2449.25	0.1382	56	152	175	LFDMDKVQGGSPYGAGTFAGDGSR			Oxidation (M)[4]
								2574.31	2574.46	0.154	60	58	81	TDVPTITPQELAEADGVLFGFPTR
331	XP_003574053.1	probable ATP synthase 24 kDa subunit, mitochondrial-like	316	100	206	100	14	976.44	976.39	-0.05	-51	227	234	DEVMPDVR			Oxidation (M)[4]
								1002.51	1002.42	-0.0937	-93	107	114	YTIETFTK
								1004.5	1004.41	-0.0894	-89	96	104	ADLLSDSQR
								1251.66	1251.55	-0.1128	-90	121	130	TYLNTLEEIR
								1251.66	1251.55	-0.1128	-90	121	130	TYLNTLEEIR	64	99.998
								1261.64	1261.52	-0.1138	-90	94	104	EKADLLSDSQR
								1261.64	1261.52	-0.1138	-90	94	104	EKADLLSDSQR	30	94.489
								1264.66	1264.53	-0.1263	-100	167	177	NMGLLLAEFEK
								1297.78	1297.67	-0.118	-91	152	162	VESDIKKPLLR
								1379.75	1379.63	-0.1251	-91	121	131	TYLNTLEEIRK
								1379.75	1379.63	-0.1251	-91	121	131	TYLNTLEEIRK
								1493.69	1493.56	-0.1348	-90	223	234	EEFKDEVMPDVR
								1493.69	1493.56	-0.1348	-90	223	234	EEFKDEVMPDVR	76	100
								1509.69	1509.55	-0.1439	-95	223	234	EEFKDEVMPDVR			Oxidation (M)[8]
								1563.73	1563.59	-0.1394	-89	210	222	NECVEAMEGQLKR			Carbamidomethyl (C)[3]
								1667.86	1667.7	-0.1557	-93	35	50	EAAPADRPVSGDELLK
								1667.86	1667.7	-0.1557	-93	35	50	EAAPADRPVSGDELLK	6	0
								2033	2032.81	-0.1899	-93	72	90	ITIDPDDPTAVAGYAQVMR
								2033	2032.81	-0.1899	-93	72	90	ITIDPDDPTAVAGYAQVMR	30	94.615
								2049	2048.79	-0.2021	-99	72	90	ITIDPDDPTAVAGYAQVMR			Oxidation (M)[18]
								2208.05	2207.85	-0.2063	-93	203	221	SELTELKNECVEAMEGQLK			Carbamidomethyl (C)[10]
								2224.05	2223.83	-0.2185	-98	203	221	SELTELKNECVEAMEGQLK			Carbamidomethyl (C)[10], Oxidation (M)[14]
								2290.14	2289.91	-0.2282	-100	70	90	EKITIDPDDPTAVAGYAQVMR
346	XP_003558343.1	uncharacterized protein LOC100837725	208	100	69	100	17	807.399	807.387	-0.0124	-15	144	150	DFVSSPR
								807.399	807.387	-0.0124	-15	144	150	DFVSSPR	19	6.307
								817.405	817.387	-0.018	-22	137	143	IDGEDLR
								825.519	825.498	-0.0215	-26	130	136	DPIVILR
								825.519	825.498	-0.0215	-26	130	136	DPIVILR	11	0
								900.515	900.507	-0.0081	-9	229	236	LLGDVVER
								908.436	908.414	-0.0215	-24	331	338	AVDEAEFK
								947.406	947.45	0.0437	46	52	60	ELDADGDGR
								957.421	957.433	0.0123	13	322	330	MANNAHDGK
								981.62	981.608	-0.0126	-13	129	136	RDPIVILR
								1005.56	1005.54	-0.0263	-26	220	227	DIFLEQLK
								1028.61	1028.57	-0.0389	-38	228	236	KLLGDVVER
								1133.66	1133.63	-0.0261	-23	220	228	DIFLEQLKK
								1250.58	1250.57	-0.0104	-8	50	60	FRELDADGDGR
								1330.78	1330.74	-0.037	-28	340	351	LLTEVLGAVMLR			Oxidation (M)[10]
								1458.87	1458.77	-0.0988	-68	339	351	KLLTEVLGAVMLR			Oxidation (M)[11]
								1605.79	1605.77	-0.0158	-10	137	150	IDGEDLRDFVSSPR
								1605.79	1605.77	-0.0158	-10	137	150	IDGEDLRDFVSSPR	11	0
								2141.01	2141	-0.0168	-8	151	171	YEPAAAAIFSQAGSEDASSLR
								2141.01	2141	-0.0168	-8	151	171	YEPAAAAIFSQAGSEDASSLR	27	85.522
								2325.19	2325.18	-0.0193	-8	237	257	LQERPVIVAHTENTFDGSGVR
								2325.19	2325.18	-0.0193	-8	237	257	LQERPVIVAHTENTFDGSGVR
349	XP_003574116.1	alpha-galactosidase-like	303	100	216	100	16	839.393	839.443	0.0498	59	301	307	TMSQQTK			Oxidation (M)[2]
								857.499	857.513	0.0134	16	349	355	AVVLWNR
								985.594	985.599	0.0052	5	348	355	KAVVLWNR
								987.526	987.542	0.0163	17	127	135	ALADYVHAK
								1084.41	1084.42	0.0083	8	178	186	YDNCNDAGR			Carbamidomethyl (C)[4]
								1084.41	1084.42	0.0083	8	178	186	YDNCNDAGR	47	99.902	Carbamidomethyl (C)[4]
								1113.61	1113.62	0.0094	8	291	300	APLLIGCDVR			Carbamidomethyl (C)[7]
								1113.61	1113.62	0.0094	8	291	300	APLLIGCDVR	83	100	Carbamidomethyl (C)[7]
								1275.67	1275.67	0.005	4	109	119	DYQGNLVPNKK
								1302.69	1302.68	-0.0069	-5	79	91	ETADALVNTGLAK
								1308.72	1308.67	-0.0467	-36	136	148	GLKLGVYSDAGTK
								1649.71	1649.73	0.0144	9	216	230	ENPATWGAGMGNSWR			Oxidation (M)[10]
								1898.94	1898.95	0.0146	8	330	347	VQSDNGLEVWAGPLSGN
														R
								2027.03	2027.04	0.0049	2	330	348	VQSDNGLEVWAGPLSGN
														RK
								2074.88	2074.91	0.0291	14	149	166	TCSNQMPGSLDHEEQDV			Carbamidomethyl (C)[2]
														K
								2090.88	2090.9	0.029	14	149	166	TCSNQMPGSLDHEEQDV			Carbamidomethyl (C)[2], Oxidation (M)[6]
														K
								2128.98	2128.99	0.0134	6	92	108	LGYQYVNIDDCWAELNR			Carbamidomethyl (C)[11]
								2128.98	2128.99	0.0134	6	92	108	LGYQYVNIDDCWAELNR	87	100	Carbamidomethyl (C)[11]
								2358.96	2358.96	0.0024	1	231	251	TTADIADNWASMTSCAD			Carbamidomethyl (C)[15], Oxidation (M)[12]
														QNDR
								2570.31	2570.3	-0.0122	-5	356	380	QGYQATITAHWSNVGLP
														ASAAVTAR
350	XP_003568890.1	protein disulfide isomerase-like 2-1-like	369	100	289	100	15	821.44	821.433	-0.007	-9	354	360	ADEFVIK
								849.435	849.444	0.0091	11	68	74	LAPEYEK
								864.482	864.504	0.0213	25	362	369	NILAIFSS
								865.43	865.476	0.0453	52	247	253	DLEDFVK
								967.412	967.42	0.0081	8	238	246	AGEEYEGGR
								967.412	967.42	0.0081	8	238	246	AGEEYEGGR	65	99.999
								977.53	977.517	-0.0132	-14	67	74	KLAPEYEK
								1068.57	1068.58	0.0029	3	221	230	YGVSGFPTLK
								1068.57	1068.58	0.0029	3	221	230	YGVSGFPTLK	26	86.59
								1119.61	1119.54	-0.0717	-64	344	353	MLEKSISPSK
								1175.54	1175.56	0.0174	15	285	294	EFHSAADDKR
								1403.74	1403.72	-0.0157	-11	301	314	IEEEAAKLSGSAAK
								1771.98	1772	0.0212	12	267	284	GQLTSEAGLVASLDALVK
								1808.82	1808.84	0.015	8	52	66	AALVEFYAPWCGHCK			Carbamidomethyl (C)[11,14]
								1813.82	1813.85	0.0228	13	238	253	AGEEYEGGRDLEDFVK
								1813.82	1813.85	0.0228	13	238	253	AGEEYEGGRDLEDFVK	81	100
								1880.92	1880.95	0.0249	13	128	145	TAEALAEYVNSEAATNVK
								1880.92	1880.95	0.0249	13	128	145	TAEALAEYVNSEAATNVK	118	100
								2238.16	2238.18	0.023	10	200	220	LEDGVVIANLDADKHTSL
														AEK
354	XP_003559543.1	denticleless protein homolog A-like	67	99.441	47	99.751	6	820.398	820.36	-0.0385	-47	442	448	DVAVCTR			Carbamidomethyl (C)[5]
								845.459	845.396	-0.0626	-74	17	24	ARELSGGR
								1005.51	1005.52	0.0121	12	19	28	ELSGGRGSSR
								1103.61	1103.53	-0.0723	-66	96	105	LPSRSSSIEK
								1635.82	1635.82	0.0028	2	406	419	VDCTNISSPMVIRK			Carbamidomethyl (C)[3], Oxidation (M)[10]
								1635.82	1635.82	0.0028	2	405	418	KVDCTNISSPMVIR	48	99.82	Carbamidomethyl (C)[4], Oxidation (M)[11]
382	XP_003569666.1	V-type proton ATPase subunit B2-like	85	99.992	35	95.885	11	921.446	921.448	0.0023	2	382	390	SAIGEGMTR
								1029.5	1029.47	-0.0327	-32	477	484	TLDQFYSR
								1034.56	1034.52	-0.0396	-38	42	49	YQEIVNIR	24	44.483
								1034.56	1034.52	-0.0396	-38	42	49	YQEIVNIR
								1077.55	1077.5	-0.0492	-46	382	391	SAIGEGMTRR
								1088.58	1088.52	-0.0535	-49	95	104	TPVSLDMLGR
								1104.57	1104.52	-0.0519	-47	95	104	TPVSLDMLGR			Oxidation (M)[7]
								1127.55	1127.51	-0.0362	-32	440	449	FVAQGAYDTR	11	0
								1127.55	1127.51	-0.0362	-32	440	449	FVAQGAYDTR
								1229.65	1229.6	-0.0504	-41	57	67	RGQVLEVDGEK
								1255.64	1255.59	-0.0485	-39	439	449	KFVAQGAYDTR
								1385.58	1385.65	0.0759	55	224	234	RDFEENGSMER			Oxidation (M)[9]
								1596.91	1596.84	-0.068	-43	365	378	QIYPPINVLPSLSR
								1715.93	1715.86	-0.072	-42	235	249	VTLFLNLANDPTIER
396	XP_003557154.1	chaperonin 60 subunit beta 1, chloroplastic-like	196	100	173	100	7	989.581	989.514	-0.0669	-68	322	330	GSLKICAIK			Carbamidomethyl (C)[6]
								1043.58	1043.56	-0.0274	-26	103	112	IVNDGVTVAR
								1060.6	1060.55	-0.0468	-44	365	375	ADKSVLGTAAK
								1284.72	1284.71	-0.0057	-4	285	295	DLINVLEEAIR
								1284.72	1284.71	-0.0057	-4	285	295	DLINVLEEAIR	74	100
								1309.76	1309.71	-0.0476	-36	160	172	VIAAGANPVQITR
								1700.9	1700.91	0.0056	3	458	474	AAVEEGIVVGGGCTLLR			Carbamidomethyl (C)[13]
								1700.9	1700.91	0.0056	3	458	474	AAVEEGIVVGGGCTLLR	99	100	Carbamidomethyl (C)[13]
								1887.85	1887.87	0.0175	9	235	250	SSENNLYVVEGMQFDR
398	XP_003568012.1	delta-1-pyrroline-5-carboxylate dehydrogenase 12A1, mitochondrial-like	285	100	194	100	16	943.522	943.498	-0.0239	-25	99	106	HGLHNPLR	44	99.439
								943.522	943.498	-0.0239	-25	99	106	HGLHNPLR
								957.472	957.448	-0.0242	-25	526	532	LVWSCHR	24	42.104	Carbamidomethyl (C)[5]
								957.472	957.448	-0.0242	-25	526	532	LVWSCHR			Carbamidomethyl (C)[5]
								999.493	999.467	-0.0257	-26	273	281	MTLFTGSSR
								1015.49	1015.46	-0.0246	-24	273	281	MTLFTGSSR			Oxidation (M)[1]
								1120.56	1120.51	-0.0571	-51	343	352	NWSSSGLLEK
								1138.59	1138.55	-0.0335	-29	485	495	SVNGTTYAGIR	23	36.225
								1138.59	1138.55	-0.0335	-29	485	495	SVNGTTYAGIR
								1160.57	1160.53	-0.0313	-27	111	120	YLMYGDISAK
								1176.56	1176.53	-0.0324	-28	111	120	YLMYGDISAK			Oxidation (M)[3]
								1205.64	1205.6	-0.0364	-30	231	240	VSIVMEQMIR	14	0
								1205.64	1205.6	-0.0364	-30	231	240	VSIVMEQMIR
								1221.63	1221.59	-0.0449	-37	231	240	VSIVMEQMIR			Oxidation (M)[5]
								1229.68	1229.63	-0.047	-38	533	543	EVIYDIGPVPK	34	94.584
								1229.68	1229.63	-0.047	-38	533	543	EVIYDIGPVPK
								1237.63	1237.58	-0.0473	-38	231	240	VSIVMEQMIR			Oxidation (M)[5,8]
								1321.68	1321.6	-0.0751	-57	294	304	IKLEDAGFDWK
								1365.72	1365.61	-0.1175	-86	485	497	SVNGTTYAGIRAR
								1384.63	1384.59	-0.0377	-27	159	169	FLENFCGDQVR	55	99.963	Carbamidomethyl (C)[6]
								1384.63	1384.59	-0.0377	-27	159	169	FLENFCGDQVR			Carbamidomethyl (C)[6]
								1578.81	1578.75	-0.0611	-39	145	158	SYQQALAEVQVSQK
								1741.93	1741.85	-0.0729	-42	121	136	AAHVLGQPEVLDFFAK
								1808.85	1808.79	-0.0608	-34	498	514	TTGAPQNHWFGPAGDPR
								1816.91	1816.85	-0.0565	-31	174	190	SFAVPGNHLGQISNGYR
								2332.19	2332.1	-0.082	-35	78	98	VAEIQGSEIKPFVESLSNCPK			Carbamidomethyl (C)[19]
411	XP_003560845.1	NADH dehydrogenase [ubiquinone] iron-sulfur protein 1, mitochondrial-like	213	100	115	100	17	874.445	874.401	-0.0444	-51	343	349	LNDPMIR			Oxidation (M)[5]
								960.493	960.455	-0.038	-40	448	456	VEAAMVNAR
								1058.51	1058.48	-0.0283	-27	333	340	FCYDGLKR			Carbamidomethyl (C)[2]
								1158.6	1158.55	-0.0546	-47	341	349	QRLNDPMIR			Oxidation (M)[7]
								1159.56	1159.54	-0.0135	-12	331	339	TRFCYDGLK			Carbamidomethyl (C)[4]
								1315.74	1315.68	-0.0531	-40	436	447	ADVFLLVGTQPR
								1315.74	1315.68	-0.0531	-40	436	447	ADVFLLVGTQPR	28	86.722
								1340.67	1340.61	-0.0685	-51	343	354	LNDPMIRGPDGR
								1356.67	1356.71	0.0458	34	343	354	LNDPMIRGPDGR			Oxidation (M)[5]
								1356.76	1356.71	-0.0487	-36	510	522	NPVIIAGAGLFER	18	0
								1549.83	1549.78	-0.0552	-36	679	692	ISTVAPNLVHVDER
								1608.78	1608.72	-0.0559	-35	407	421	VLCEGNGPNPPADIR			Carbamidomethyl (C)[3]
								1608.78	1608.72	-0.0559	-35	407	421	VLCEGNGPNPPADIR	29	88.981	Carbamidomethyl (C)[3]
								1647.82	1647.76	-0.0584	-35	288	303	GTETIDVTDAVGSNIR
								1647.82	1647.76	-0.0584	-35	288	303	GTETIDVTDAVGSNIR	17	0
								1649.83	1649.76	-0.0685	-42	226	241	FASEVAGVQDLGMLGR
								1659.8	1659.75	-0.0562	-34	716	729	TVVENFYMTDAITR
								1665.83	1665.76	-0.0658	-39	226	241	FASEVAGVQDLGMLGR			Oxidation (M)[13]
								1675.8	1675.73	-0.0722	-43	716	729	TVVENFYMTDAITR			Oxidation (M)[8]
								1831.94	1831.87	-0.07	-38	87	103	GFTVLQACEVAGVDIPR			Carbamidomethyl (C)[8]
								1831.94	1831.87	-0.07	-38	87	103	GFTVLQACEVAGVDIPR	9	0	Carbamidomethyl (C)[8]
								1861.89	1861.83	-0.0658	-35	318	332	LNEDINEEWISDKTR
								1886	1885.92	-0.0775	-41	658	676	ALSEVAGAPLPYDSVAAVR
								1886	1885.92	-0.0775	-41	658	676	ALSEVAGAPLPYDSVAAVR	16	0
								2293.15	2293.05	-0.0977	-43	63	83	VELPSNPEDALEVFVDGHAVR
430	XP_003558862.1	putative aconitate hydratase, cytoplasmic-like	576	100	363	100	30	905.415	905.413	-0.0015	-2	813	820	GNDEIMAR
								914.567	914.551	-0.0157	-17	140	147	ILLESAIR	25	58.864
								914.567	914.551	-0.0157	-17	140	147	ILLESAIR
								945.406	945.391	-0.0149	-16	804	811	DFNSYGSR	54	99.948
								945.406	945.391	-0.0149	-16	804	811	DFNSYGSR
								965.512	965.49	-0.0225	-23	850	858	LAVFDAAMK
								981.507	981.502	-0.0049	-5	850	858	LAVFDAAMK			Oxidation (M)[8]
								1013.5	1013.48	-0.0209	-21	679	686	DGKEVYFR
								1015.58	1015.54	-0.0344	-34	568	578	TSLAPGSGVVK
								1023.52	1023.49	-0.0296	-29	701	709	SSVLPDMFK
								1039.51	1039.49	-0.0234	-23	701	709	SSVLPDMFK			Oxidation (M)[7]
								1061.52	1061.49	-0.0216	-20	812	820	RGNDEIMAR
								1073.5	1073.48	-0.0201	-19	803	811	KDFNSYGSR	6	0
								1073.5	1073.48	-0.0201	-19	803	811	KDFNSYGSR
								1077.51	1077.48	-0.0296	-27	812	820	RGNDEIMAR			Oxidation (M)[7]
								1132.65	1132.62	-0.0308	-27	131	139	IDRLPYSIR
								1176.59	1176.57	-0.0229	-19	162	171	ILDWENSATK
								1184.68	1184.65	-0.0255	-22	172	181	QVEIPFKPAR	38	97.836
								1184.68	1184.65	-0.0255	-22	172	181	QVEIPFKPAR
								1197.52	1197.5	-0.0254	-21	148	157	NCDEFQVTGK			Carbamidomethyl (C)[2]
								1276.63	1276.6	-0.0283	-22	511	522	VADFSFHGTPAK	27	71.145
								1276.63	1276.6	-0.0283	-22	511	522	VADFSFHGTPAK
								1513.72	1513.69	-0.0271	-18	425	437	SDDTVAMIETYLR	38	98.017
								1513.72	1513.69	-0.0271	-18	425	437	SDDTVAMIETYLR
								1520.8	1520.75	-0.0422	-28	906	919	SNLAGMGIIPLCFK			Carbamidomethyl (C)[12]
								1529.72	1529.68	-0.0323	-21	425	437	SDDTVAMIETYLR			Oxidation (M)[7]
								1536.79	1536.74	-0.0497	-32	906	919	SNLAGMGIIPLCFK			Carbamidomethyl (C)[12], Oxidation (M)[6]
								1541.72	1541.69	-0.0297	-19	920	934	AGEDADTLGLTGHER	49	99.824
								1541.72	1541.69	-0.0297	-19	920	934	AGEDADTLGLTGHER
								1645.83	1645.79	-0.0428	-26	687	700	DIWPTTEEISEVVK
								1655.74	1655.7	-0.0332	-20	486	499	SDWLSCLDNDVGFK			Carbamidomethyl (C)[6]
								1670.93	1670.88	-0.0475	-28	554	567	KACELGLEVKPWIK			Carbamidomethyl (C)[3]
								1723.81	1723.78	-0.0285	-17	234	248	SQNAVQANMELEFSR	62	99.992
								1723.81	1723.78	-0.0285	-17	234	248	SQNAVQANMELEFSR
								1739.8	1739.77	-0.0346	-20	234	248	SQNAVQANMELEFSR			Oxidation (M)[9]
								1798.82	1798.79	-0.028	-16	438	452	ANNMFVDYNQVQAER	65	99.996
								1798.82	1798.79	-0.028	-16	438	452	ANNMFVDYNQVQAER
								1814.81	1814.78	-0.0331	-18	438	452	ANNMFVDYNQVQAER			Oxidation (M)[4]
								1831.99	1831.96	-0.0395	-22	352	368	NGVTATDLVLTVTQMLR
								1847.99	1847.94	-0.0471	-25	352	368	NGVTATDLVLTVTQMLR			Oxidation (M)[15]
								1877.87	1877.84	-0.0343	-18	376	392	FVEFYGGGMSELSLADR
								1893.87	1893.82	-0.0439	-23	376	392	FVEFYGGGMSELSLADR			Oxidation (M)[9]
								2033.95	2033.93	-0.0257	-13	861	880	NEGHDTIILAGAEYGSGSSR
								2104.09	2104.06	-0.0351	-17	182	200	VLLQDFTGVPAVVDLACMR			Carbamidomethyl (C)[17]
								2120.09	2120.04	-0.0432	-20	182	200	VLLQDFTGVPAVVDLACMR			Carbamidomethyl (C)[17], Oxidation (M)[18]
								2298.28	2298.25	-0.0313	-14	213	233	INPLVPVDLVIDHSVQVDVAR
								2325.11	2325.08	-0.0259	-11	859	880	YKNEGHDTIILAGAEYGSGSSR
								2426.18	2426.14	-0.0434	-18	453	473	VYSSYLELNLEEVEPCLSGPK			Carbamidomethyl (C)[16]
								2745.43	2745.41	-0.0239	-9	935	960	FTIQLPTNVSDIKPGQDVTVTTDAGK
436	XP_003562658.1	sucrose synthase 2-like	101	100	56	99.985	18	858.479	858.446	-0.0333	-39	745	752	ISQGGLQR
								880.405	880.413	0.008	9	625	631	EEQAEFK
								963.514	963.46	-0.0541	-56	237	244	FQELGLEK
								1005.49	1005.46	-0.0366	-36	648	655	WISAQMNR			Oxidation (M)[1]
								1010.42	1010.48	0.0583	58	1	9	MGETTGDQR			Oxidation (M)[6]
								1021.49	1021.44	-0.0437	-43	648	655	WISAQMNR			Oxidation (M)[7]
								1078.61	1078.55	-0.0575	-53	576	584	KPIIFSMAR
								1096.57	1096.53	-0.0366	-33	753	760	IEEKYTWK
								1123.53	1123.53	0.0006	1	623	631	DKEEQAEFK			Oxidation (M)[4]
								1159.61	1159.55	-0.0616	-53	790	798	YLEMLYALK
								1204.64	1204.59	-0.0493	-41	158	168	SIGNGVQFLNR
								1225.66	1225.6	-0.0576	-47	514	524	VVHGIDVFDPK
								1227.54	1227.59	0.0484	39	735	744	SQEDPSHWNK
								1275.72	1275.66	-0.0526	-41	360	370	VLGTEHTHILR
								1275.72	1275.66	-0.0526	-41	360	370	VLGTEHTHILR	56	99.985	Oxidation (M)[5]
								1315.71	1315.65	-0.0584	-44	789	798	RYLEMLYALK
								1398.71	1398.65	-0.0591	-42	633	643	MFDLINQYNLK
								1414.7	1414.64	-0.0573	-41	447	457	TKYPNSDLYWK
								1463.73	1463.66	-0.0636	-43	1	13	MGETTGDQRTLVR			Oxidation (M)[4]
								1529.78	1529.69	-0.0882	-58	588	600	VKNMTGLVEFYGR
492	XP_003560292.1	protease 2-like, partial	408	100	198	100	27	926.567	926.57	0.0033	4	289	296	ELVVLTPR
								963.41	963.414	0.0038	4	112	118	EYAQHCR			Carbamidomethyl (C)[6]
								963.41	963.414	0.0038	4	112	118	EYAQHCR	17	0	Carbamidomethyl (C)[6]
								969.413	969.427	0.0136	14	414	420	YYYSSMR
								985.408	985.403	-0.0051	-5	414	420	YYYSSMR			Oxidation (M)[6]
								1007.51	1007.51	0.0046	5	308	315	GNHFYITR
								1007.51	1007.51	0.0046	5	308	315	GNHFYITR	43	99.517
								1025.5	1025.5	0.0026	3	29	37	ELVEHGDAR
								1029.53	1029.51	-0.0103	-10	265	273	YLFVESGSK
								1078.6	1078.6	-0.0005	0	50	59	SDPAVLAHLR
								1129.53	1129.54	0.0079	7	38	45	VDDYYWLR
								1129.53	1129.54	0.0079	7	38	45	VDDYYWLR	40	99.026
								1141.49	1141.5	0.0074	6	99	106	GQYYYYER
								1141.49	1141.5	0.0074	6	99	106	GQYYYYER	28	85.853
								1163.61	1163.55	-0.0544	-47	308	316	GNHFYITRR
								1188.69	1188.68	-0.0116	-10	513	522	GFIYVIAHIR
								1219.61	1219.61	0.0079	6	297	307	VYGIDTTASHR
								1269.59	1269.61	0.0164	13	98	106	KGQYYYYER
								1275.71	1275.64	-0.0629	-49	364	374	ENGLPKVTVYR
								1284.68	1284.68	0.0038	3	87	97	IKEDDIDAPLR
								1332.58	1332.58	-0.0002	0	624	632	KEEYYYYMK			Oxidation (M)[8]
								1362.69	1362.7	0.0093	7	74	84	QLEDEIFAEIR
								1362.69	1362.7	0.0093	7	74	84	QLEDEIFAEIR	38	98.549
								1478.77	1478.78	0.0091	6	375	389	LPATGESVGQLHGGR
								1478.77	1478.78	0.0091	6	375	389	LPATGESVGQLHGGR	31	93.306
								1501.7	1501.7	0.0017	1	152	164	AEGHDYYSIATFK
								1513.68	1513.79	0.1016	67	60	73	AENDYTAALMADTK
								1586.86	1586.86	0.0069	4	701	713	LREDAFTYAFILK
								1779.79	1779.83	0.0488	27	235	249	LGSDQSDDICLYHEK			Carbamidomethyl (C)[10]
								1855.92	1855.93	0.0104	6	440	456	INTVLGGFDASNYVTER
								1893	1893	0.0038	2	642	658	AQQYPHILVTAGLNDPR
								1974.01	1974.02	0.0142	7	348	363	IQDVQLFENHIAVYER
								1984.01	1984.02	0.0059	3	440	457	INTVLGGFDASNYVTERK
								2664.29	2664.3	0.0059	2	390	413	AIDFVDPAYAVEPEPSQFNSNVVR
526	XP_003569580.1	ATP synthase subunit beta	578	100	505	100	26	1133.61	1134.47		-130.45	181	189	TNHFLPIHR
								1172.66	1173.5090		-131.01	210	219	VVDLLAPYQR
								1172.66	1173.5090		-131.01	210	219	VVDLLAPYQR	52
								1366.75	1367.57		-130.44	165	176	IINVIGEPIDER
								1389.6790	1390.51		-127.33	247	260	AHGGFSVFAGVGER
								1389.6790	1390.51		-127.33	247	260	AHGGFSVFAGVGER	73
								1398.7620	1399.59		-127.28	305	317	VGLTGLTVAEHFR
								1398.7620	1399.59		-127.28	305	317	VGLTGLTVAEHFR	79
								1408.8	1409.63		-128.41	146	159	VLNTGSPITVPVGR
								1456.83	1457.51		-226.78	234	246	TVLIMELINNVAK
								1491.77	1492.59		-125.97	334	347	FTQANSEVSALLGR
								1674.94	1675.74		-122.85	116	130	LVLEVAQHLGENVVR
								1674.94	1675.74		-122.85	116	130	LVLEVAQHLGENVVR	88
								1779.9730	1780.75		-129.79	165	180	IINVIGEPIDERGDIK
								1852.8890	1853.6760		-118.88	430	445	MLSPHVLGEEHYNTAR
								1863.94	1864.72		-122.19	318	333	DAEGQDVLLFIDNIFR
								1863.94	1864.72		-122.19	318	333	DAEGQDVLLFIDNIFR	98
								1867.9	1868.73		-95.57	263	278	EGNDLYREMIESGVIK			Oxidation (M)
								1868.88	1869.71		-96.74	430	445	MLSPHVLGEEHYNTAR			Oxidation (M)
								2060.04	2060.8		-121.97	411	429	QISELGIYPAVDPLDSTSR
								2171.15	2171.85		-142.07	190	209	EAPAFVEQATEQQILVTGIK
								2185.14	2185.89		-116.36	348	368	IPSAVGYQPTLATDLGGLQER
								2185.14	2185.89		-116.36	348	368	IPSAVGYQPTLATDLGGLQER	115
								2211.18	2211.92		-118.56	96	115	FDEGLPPILTALEVLDNSIR
								2687.37	2688.05		-120.83	456	479	NLQDIIAILGMDELSEDDKLTVAR			Oxidation (M)
								3713.88	3714.54		-92.47	375	410	GSITSVQAIYVPADDLTDPAPATTFAHLDATTVLSR
546	XP_003564149.1	3-oxoacyl-[acyl-carrier-protein] synthase I	56	100	48	100	6	744.377	745.237		-197.48	43	48	RETDPK
								896.4790	897.258		-254.12	122	129	YCIVSGKK
								1282.69	1283.47		-178.21	73	85	LLAGESGVGPIDR
								1657.87	1658.59		-175.67	129	145	KALEAAGLPLGSEAMGK			Oxidation (M)
								1779.9380	1780.72		-128.64	406	421	AINTGLVHPSINQFNR
								1779.9380	1780.72		-128.64	406	421	AINTGLVHPSINQFNR	48
588	XP_003558178.1	flavoprotein wrbA-like isoform 1	102	100	35	97.324	8	1061.55	1061.6	0.0565	53	26	36	GASSVEGVEVK
								1078.44	1078.49	0.0505	47	82	90	FGMMASQMK			Oxidation (M)[3,4,8]
								1240.61	1240.7	0.0894	72	91	101	AFFDATGGLWR
								1683.77	1683.88	0.1096	65	158	175	VQGGSPYGAGTFAGDGSR
								1683.77	1683.88	0.1096	65	158	175	VQGGSPYGAGTFAGDGSR	35	97.324
								1694.82	1694.92	0.093	55	5	18	VYVVYYSMYGHVAK			Oxidation (M)[8]
								1694.82	1694.92	0.093	55	5	18	VYVVYYSMYGHVAK			Oxidation (M)[8]
								1839.85	1839.99	0.1412	77	176	190	WPTEMELEHAFHQGK
								1855.84	1855.95	0.1045	56	176	190	WPTEMELEHAFHQGK			Oxidation (M)[5]
								2449.11	2449.25	0.1382	56	152	175	LFDMDKVQGGSPYGAGTFAGDGSR			Oxidation (M)[4]
								2574.31	2574.46	0.154	60	58	81	TDVPTITPQELAEADGVLFGFPTR
591	XP_003573226.1	luminal-binding protein 3	740	100	667	100	33	755.465	756.3820		-120.03	375	380	VQQLLR
								948.422	949.399		-32.69	349	357	AMDDAGLEK
								958.483	959.375		-120.9	266	272	IMEYFIK			Oxidation (M)
								988.482	989.3820		-109.09	539	546	LSQEEIDR
								997.494	998.393		-108.69	86	94	NQAAVNPER
								1051.55	1052.45		-106.56	302	310	ALSNQHQVR
								1154.64	1155.52		-112.54	190	201	DAGVIAGLNVAR
								1168.49	1169.49		-116.74	488	498	FDLSGIPPAPR
								1168.49	1169.49		-116.74	488	498	FDLSGIPPAPR	98
								1295.4690	1296.48		-112.36	331	340	FEELNNDLFR
								1295.4690	1296.48		-112.36	331	340	FEELNNDLFR	85
								1323.5830	1324.48		-85.35	550	560	EAEEFAEEDKK
								1362.68	1363.4990		-139.11	539	549	LSQEEIDRMVK			Oxidation (M)
								1417.65	1418.5210		-99.47	569	579	NQLETYVYNMK			Oxidation (M)
								1493.72	1494.57		-104.47	66	78	ITPSWVGFTDSER
								1494.78	1495.64		-100.91	375	386	VQQLLRDYFEGK
								1494.82	1495.64		-122.57	358	371	SQIHEIVLVGGSTR	83
								1522.75	1523.59		-111.96	329	340	ARFEELNNDLFR
								1522.75	1523.59		-111.96	329	340	ARFEELNNDLFR	53
								1535.7440	1536.59		-106.09	52	65	NGHVEIIANDQGNR
								1658.89	1659.67		137.42	202	27	IINEPTAAAIAYGLDK
								1679.9	1680.66		-146.14	79	94	LIGEAAKNQAAVNPER
								1679.9	1680.66		-146.14	79	94	LIGEAAKNQAAVNPER	5
								1786.98	1787.74		-138.12	202	218	IINEPTAAAIAYGLDKK
								1833.05	1833.7310		-176.48	358	374	SQIHEIVLVGGSTRIPK
								1833.05	1833.7310		-176.48	358	374	SQIHEIVLVGGSTRIPK
								1891.94	1892.75		-103.81	169	185	INDAVVTVPAYFNDAQR
								1891.94	1892.75		-103.81	169	185	INDAVVTVPAYFNDAQR	108
								2020.04	2020.84		-102.3	168	185	KINDAVVTVPAYFNDAQR
								2053.98	2054.78		-102.24	311	328	VEIESLFDGTDFSEPLTR
								2053.98	2054.78		-102.24	311	328	VEIESLFDGTDFSEPLTR	116
								2690.28	2691.06		-85.2	454	476	SQVFTTYQDQQTTVSIQVFEGER
								2690.28	2691.06		-85.2	454	476	SQVFTTYQDQQTTVSIQVFEGER	119
