# Supplementary material for: Identification of differentially accumulated proteins involved in regulating independent and combined osmosis and cadmium stress response in Brachypodium seedling roots
Source: Sci Rep. 2018 May 17;8:7790. doi: 10.1038/s41598-018-25959-8 (PMC5958118; doi:10.1038/s41598-018-25959-8)
Supplement: Supplementary file 4 — Table S4 [file 41598_2018_25959_MOESM4_ESM.xls]

## Sheet: Sheet1
Table S5. Primer sequences used for qRT-PCR
DEP Spot No	Abbreviation	Accsession No.	Gene	Primer_F (5' to 3')	Primer_R (5' to 3')	Amplicon length (bp)	R2	Amplification efficiency (%)	Ubq amplification efficiency (%)
264	protein disulfide-isomerase-like isoform 2	XP_003577737.1	LOC100846545	CGAAGTACGAGATCCAGGGC	ACTCAGGGCCACTCAATTCG	142	0.997	91,8	93,1
201	14–3–3-like protein GF14-D-like	XP_003577480.1	LOC100846146	TTGAACTCTCCTGACCGTGC	AGATTCTTTTGGAGCCGGGG	204	0.998	85.7	65.6
253	V-type proton ATPase subunit B2-like	XP_003569666.1	LOC100844274	TCGCCGGGATCATTCTGATG	TACGCGTGTCATATGCTCCC	182	0.996	105.3	87.8
239	6-phosphogluconate dehydrogenase, decarboxylating-like isoform 2	XP_003557151.1	LOC100836182	ATTCAGAAGCCACGTGTCGT	CCTCCAGAAACACCCATCCC	200	0.993	90.6	94.9
31	triosephosphate isomerase, cytosolic-like	XP_003568647.1	LOC100842850	TGTCAGCCCCGCATATGTTT	ATGACCCAGGGAATGCCAAG	156	0.992	85.2	109.3
555	enolase-like	XP_003573806.1	LOC100837902	CCAAGCTTTATCATGGCGGC	GCCCAAGTAGTCAGACCCAC	166	0.998	94.4	89.1
21	2-Cys peroxiredoxin BAS1	XP_003575085.1	LOC100823900	GGGGAGAAGTCCATGAAGCC	GGCTCTCGCAAAAGCAACAA	296	0.994	96.5	78.3
81	Translationally-controlled tumor protein homolog	XP_003577266.1	LOC100832998	TTCCGTCTTCAGGAGCAACC	TAGTACGCAAACACCACGCT	221	0,995	87.4	81.2
67	cysteine synthase	XP_010236985.1	LOC100834135	TTTGGCGCTGAACTGATCCT	CCCTCCGGTACTTCTCCAGA	261	0.996	86.1	93.8
53	soluble inorganic pyrophosphatase 1	XP_003570555.1	LOC100829807	GACGAGGGAGAGCTTGACTG	GCCAAGGCCAAATCTGTTGG	121	0.996	92.3	79.3
169	transketolase	XP_003557240.1	LOC100837200	ATGTCAAGAGCCACTGGAGC	CAATGGGTTGATGGGTCGGA	237	0.997	90.9	73.5
60	guanine nucleotide-binding protein subunit beta-like protein A-like	XP_003567944.1	LOC100836449	GGTCACACCAAGGACGTGAT	ATTCTGGCTTGAGGTCCTGC	273	0.993	85	84.4
184	NDPK2	AGK91194.1	JX294463.1	ATCATGATCAAGCCCGACGG	TAGGACTCGTACACCCAGCA	264	0.99	89.2	93.3
7	Superoxide dismutase [Cu-Zn]	XP_003574947.1	LOC100831056	GGTGCATCTCAACAGGACCA	TCCAGTACTGAGGCTGAGCT	287	0.99	86.7	87.4
